# Supplementary material for: Bis{μ-2,2′-[ethane-1,2-diylbis(nitrilo­methyl­idyne)]diphenolato}bis­[(thio­cyanato)manganese(III)]
Source: Acta Crystallogr Sect E Struct Rep Online. 2008 Mar 14;64(Pt 4):m543. doi: 10.1107/S1600536808003577 (PMC2960991; doi:10.1107/S1600536808003577)
Supplement: Supplementary file 1 [file e-64-0m543-sup1.cif]

##############################################################################
###                                                                        ###
###        Electronic paper (Acta Crystallographica Section E)             ###
###                                                                        ###
##############################################################################
#                                                                            #
# This CIF contains the data in a paper accepted for publication in Acta     #
# Crystallographica Section E. It conforms to the requirements of Notes      #
# for Authors for Section E, and has been peer reviewed under the auspices   #
# of the IUCr Commission on Journals.                                        #
#                                                                            #
# Full details of the Crystallographic Information File format               #
# are given in the paper "The Crystallographic Information File (CIF):       #
# a New Standard Archive File for Crystallography" by S. R. Hall, F. H.      #
# Allen and I. D. Brown [Acta Cryst. (1991), A47, 655-685].                  #
#                                                                            #
# The current version of the core CIF dictionary is obtainable from          #
# ftp://ftp.iucr.org/pub/cif_core.dic. The current version number is 2.4.    #
#                                                                            #
# Software is freely available for graphical display of the structure(s) in  #
# this CIF.  For information consult the CIF home page http://www.iucr.org/  #
# cif/home.html                                                              #
#                                                                            #
# This file may be used for bona fide research purposes within the           #
# scientific community so long as proper attribution is given to the journal # 
# article from which it was obtained.                                        #
#                                                                            #
##############################################################################
                                             
data_I
_audit_creation_method     SHELXL-97
_chemical_name_systematic
;
Bis{\m-2,2'-[ethane-1,2-
diylbis(nitrilomethylidyne)]diphenolato}bis[(thiocyanato)manganese(III)]
;
_chemical_name_common     ?
_chemical_formula_moiety     'C34 H28 Mn2 N6 O4 S2'
_chemical_formula_sum     'C34 H28 Mn2 N6 O4 S2'
_chemical_formula_iupac     '[Mn2 (C16 H14 N2 O2)2 (N C S)2]'
_chemical_formula_weight     758.62
_chemical_melting_point     ?
_symmetry_cell_setting     monoclinic
_symmetry_space_group_name_H-M     'P 21/n'
_symmetry_space_group_name_Hall     '-P 2yn'
loop_
    _symmetry_equiv_pos_as_xyz
    'x, y, z'
    '-x+1/2, y+1/2, -z+1/2'
    '-x, -y, -z'
    'x-1/2, -y-1/2, z-1/2'
_cell_length_a     9.0026(10)
_cell_length_b     14.0629(16)
_cell_length_c     14.9884(17)
_cell_angle_alpha     90.00
_cell_angle_beta     106.8480(10)
_cell_angle_gamma     90.00
_cell_volume     1816.1(4)
_cell_formula_units_Z     2
_cell_measurement_reflns_used     4497
_cell_measurement_theta_min     2.40
_cell_measurement_theta_max     24.36
_cell_measurement_temperature     293(2)
_exptl_crystal_description     block
_exptl_crystal_colour     pink
_exptl_crystal_size_max     0.43
_exptl_crystal_size_mid     0.28
_exptl_crystal_size_min     0.22
_exptl_crystal_density_diffrn     1.387
_exptl_crystal_density_meas     ?
_exptl_crystal_density_method     'not measured'
_exptl_crystal_F_000     776
_exptl_absorpt_coefficient_mu     0.855
_exptl_absorpt_correction_type     multi-scan
_exptl_absorpt_process_details     '(SADABS; Bruker, 2001)'
_exptl_absorpt_correction_T_min     0.7101
_exptl_absorpt_correction_T_max     0.8343
_exptl_special_details     ?
_diffrn_ambient_temperature     295(2)
_diffrn_radiation_type     MoK\a
_diffrn_radiation_wavelength     0.71073
_diffrn_radiation_source     'fine-focus sealed tube'
_diffrn_radiation_monochromator     graphite
_diffrn_measurement_device_type     'Bruker APEXII CCD'
_diffrn_measurement_method     '\f and \w'
_diffrn_reflns_number     13254
_diffrn_reflns_av_R_equivalents     0.0229
_diffrn_reflns_av_sigmaI/netI     0.0204
_diffrn_reflns_theta_min     2.38
_diffrn_reflns_theta_max     25.30
_diffrn_reflns_theta_full     25.30
_diffrn_measured_fraction_theta_max     0.998
_diffrn_measured_fraction_theta_full     0.998
_diffrn_reflns_limit_h_min     -10
_diffrn_reflns_limit_h_max     10
_diffrn_reflns_limit_k_min     -16
_diffrn_reflns_limit_k_max     16
_diffrn_reflns_limit_l_min     -18
_diffrn_reflns_limit_l_max     17
_diffrn_standards_number     0
_diffrn_standards_interval_count     .
_diffrn_standards_interval_time     .
_diffrn_standards_decay_%     ?
_refine_special_details
;
 Refinement of F^2^ against ALL reflections.  The weighted R-factor wR and
 goodness of fit S are based on F^2^, conventional R-factors R are based
 on F, with F set to zero for negative F^2^. The threshold expression of
 F^2^ > 2sigma(F^2^) is used only for calculating R-factors(gt) etc. and is
 not relevant to the choice of reflections for refinement.  R-factors based
 on F^2^ are statistically about twice as large as those based on F, and R-
 factors based on ALL data will be even larger.
;
_reflns_number_total     3296
_reflns_number_gt     2627
_reflns_threshold_expression     I>2\s(I)
_refine_ls_structure_factor_coef     Fsqd
_refine_ls_matrix_type     full
_refine_ls_R_factor_all     0.0808
_refine_ls_R_factor_gt     0.0661
_refine_ls_wR_factor_gt     0.2131
_refine_ls_wR_factor_ref     0.2306
_refine_ls_goodness_of_fit_ref     1.003
_refine_ls_restrained_S_all     1.003
_refine_ls_number_reflns     3296
_refine_ls_number_parameters     193
_refine_ls_number_restraints     0
_refine_ls_hydrogen_treatment     constr
_refine_ls_weighting_scheme     calc
_refine_ls_weighting_details
          'calc w=1/[\s^2^(Fo^2^)+(0.147P)^2^+2.2875P] where P=(Fo^2^+2Fc^2^)/3'
_atom_sites_solution_hydrogens     geom
_atom_sites_solution_primary     direct
_atom_sites_solution_secondary     difmap
_refine_ls_shift/su_max     0.013
_refine_ls_shift/su_mean     0.003
_refine_diff_density_max     1.473
_refine_diff_density_min     -0.327
_refine_ls_extinction_method     none
_refine_ls_extinction_coef     ?
loop_
    _atom_type_symbol
    _atom_type_description
    _atom_type_scat_dispersion_real
    _atom_type_scat_dispersion_imag
    _atom_type_scat_source
    'C' 'C' 0.0033 0.0016
                         'International Tables Vol C Tables 4.2.6.8 and 6.1.1.4'
    'H' 'H' 0.0000 0.0000
                         'International Tables Vol C Tables 4.2.6.8 and 6.1.1.4'
    'N' 'N' 0.0061 0.0033
                         'International Tables Vol C Tables 4.2.6.8 and 6.1.1.4'
    'O' 'O' 0.0106 0.0060
                         'International Tables Vol C Tables 4.2.6.8 and 6.1.1.4'
    'S' 'S' 0.1246 0.1234
                         'International Tables Vol C Tables 4.2.6.8 and 6.1.1.4'
    'Mn' 'Mn' 0.3368 0.7283
                         'International Tables Vol C Tables 4.2.6.8 and 6.1.1.4'
_computing_data_collection     'APEX2 (Bruker, 2004)'
_computing_cell_refinement     'SAINT-Plus (Bruker, 2001)'
_computing_data_reduction     'SAINT-Plus (Bruker, 2001)'
_computing_structure_solution     'SHELXS97 (Sheldrick, 2008)'
_computing_structure_refinement     'SHELXL97 (Sheldrick, 2008)'
_computing_molecular_graphics     'SHELXTL (Sheldrick, 2008)'
_computing_publication_material     'SHELXTL (Sheldrick, 2008)'
loop_
    _atom_site_type_symbol
    _atom_site_label
    _atom_site_fract_x
    _atom_site_fract_y
    _atom_site_fract_z
    _atom_site_U_iso_or_equiv
    _atom_site_adp_type
    _atom_site_calc_flag
    _atom_site_refinement_flags
    _atom_site_occupancy
    _atom_site_disorder_assembly
    _atom_site_disorder_group
    Mn Mn1 0.64485(8) 0.01038(5) 0.10349(5) 0.0575(3) Uani d . 1 . .
    C C1 0.8655(4) 0.1314(2) 0.0466(3) 0.0705(14) Uani d G 1 . .
    C C2 0.9625(5) 0.1411(3) -0.0101(3) 0.093(2) Uani d G 1 . .
    H H2 0.9766 0.0902 -0.0465 0.112 Uiso calc R 1 . .
    C C3 1.0384(5) 0.2267(4) -0.0124(4) 0.124(3) Uani d G 1 . .
    H H3 1.1033 0.2332 -0.0503 0.148 Uiso calc R 1 . .
    C C4 1.0173(6) 0.3027(3) 0.0420(4) 0.146(4) Uani d G 1 . .
    H H4 1.0681 0.3600 0.0404 0.175 Uiso calc R 1 . .
    C C5 0.9204(6) 0.2931(3) 0.0987(4) 0.128(3) Uani d G 1 . .
    H H5 0.9063 0.3439 0.1351 0.153 Uiso calc R 1 . .
    C C6 0.8445(5) 0.2074(3) 0.1010(3) 0.0848(17) Uani d G 1 . .
    C C7 0.9436(7) -0.0871(3) 0.2500(4) 0.0640(12) Uani d . 1 . .
    C C8 0.7500(9) 0.2027(5) 0.1635(4) 0.098(2) Uani d . 1 . .
    H H8 0.7466 0.2568 0.1986 0.117 Uiso calc R 1 . .
    C C9 0.5841(12) 0.1325(5) 0.2457(5) 0.117(3) Uani d . 1 . .
    H H9A 0.5629 0.1977 0.2592 0.140 Uiso calc R 1 . .
    H H9B 0.6451 0.1027 0.3030 0.140 Uiso calc R 1 . .
    C C10 0.4299(12) 0.0775(6) 0.2049(7) 0.125(3) Uani d . 1 . .
    H H10A 0.3826 0.0616 0.2535 0.150 Uiso calc R 1 . .
    H H10B 0.3571 0.1147 0.1574 0.150 Uiso calc R 1 . .
    C C11 0.4148(7) -0.0916(5) 0.1681(4) 0.0801(16) Uani d . 1 . .
    H H11 0.3420 -0.0952 0.2011 0.096 Uiso calc R 1 . .
    C C12 0.4489(4) -0.1778(2) 0.1251(2) 0.0686(13) Uani d G 1 . .
    C C13 0.4001(5) -0.2635(3) 0.1534(3) 0.0921(19) Uani d G 1 . .
    H H13 0.3496 -0.2641 0.1994 0.110 Uiso calc R 1 . .
    C C14 0.4266(6) -0.3482(2) 0.1127(3) 0.106(2) Uani d G 1 . .
    H H14 0.3939 -0.4055 0.1316 0.128 Uiso calc R 1 . .
    C C15 0.5020(5) -0.34726(18) 0.0439(3) 0.0937(19) Uani d G 1 . .
    H H15 0.5197 -0.4040 0.0167 0.112 Uiso calc R 1 . .
    C C16 0.5508(4) -0.2616(2) 0.0156(2) 0.0723(14) Uani d G 1 . .
    H H16 0.6013 -0.2610 -0.0304 0.087 Uiso calc R 1 . .
    C C17 0.5243(4) -0.17685(18) 0.0563(2) 0.0592(11) Uani d G 1 . .
    N N1 0.6693(7) 0.1302(3) 0.1756(3) 0.0799(13) Uani d . 1 . .
    N N2 0.4777(6) -0.0108(3) 0.1639(3) 0.0737(12) Uani d . 1 . .
    N N3 0.8165(6) -0.0691(4) 0.2100(4) 0.0823(13) Uani d . 1 . .
    O O1 0.7880(4) 0.0494(3) 0.0418(3) 0.0692(9) Uani d . 1 . .
    O O2 0.5682(4) -0.0941(2) 0.0227(2) 0.0574(8) Uani d . 1 . .
    S S1 1.11942(18) -0.11754(13) 0.30794(13) 0.0894(5) Uani d . 1 . .
loop_
    _atom_site_aniso_label
    _atom_site_aniso_U_11
    _atom_site_aniso_U_22
    _atom_site_aniso_U_33
    _atom_site_aniso_U_12
    _atom_site_aniso_U_13
    _atom_site_aniso_U_23
    Mn1 0.0669(5) 0.0504(5) 0.0598(5) 0.0061(3) 0.0259(4) -0.0011(3)
    C1 0.057(3) 0.066(3) 0.080(3) -0.005(2) 0.005(2) 0.012(3)
    C2 0.061(3) 0.089(4) 0.127(6) -0.007(3) 0.023(3) 0.022(4)
    C3 0.076(4) 0.120(7) 0.159(8) -0.037(4) 0.010(4) 0.042(6)
    C4 0.117(7) 0.112(7) 0.162(9) -0.061(6) -0.034(6) 0.028(6)
    C5 0.133(7) 0.085(5) 0.123(6) -0.041(5) -0.029(5) 0.002(4)
    C6 0.091(4) 0.068(3) 0.075(4) -0.012(3) -0.009(3) -0.001(3)
    C7 0.080(3) 0.051(3) 0.066(3) 0.006(2) 0.029(3) 0.010(2)
    C8 0.130(6) 0.064(4) 0.071(4) 0.009(4) -0.015(4) -0.016(3)
    C9 0.190(9) 0.082(5) 0.090(5) 0.030(5) 0.058(5) -0.015(4)
    C10 0.169(8) 0.110(6) 0.130(6) 0.039(6) 0.098(6) -0.011(5)
    C11 0.079(3) 0.105(5) 0.067(3) 0.013(3) 0.037(3) 0.023(3)
    C12 0.061(3) 0.079(3) 0.066(3) 0.000(2) 0.018(2) 0.020(3)
    C13 0.090(4) 0.102(5) 0.084(4) -0.019(4) 0.025(3) 0.030(4)
    C14 0.111(5) 0.073(4) 0.124(6) -0.021(4) 0.017(5) 0.035(4)
    C15 0.090(4) 0.058(3) 0.126(6) 0.000(3) 0.021(4) 0.010(3)
    C16 0.070(3) 0.053(3) 0.093(4) 0.003(2) 0.021(3) 0.005(2)
    C17 0.055(2) 0.054(2) 0.068(3) 0.001(2) 0.017(2) 0.006(2)
    N1 0.114(4) 0.061(3) 0.061(3) 0.016(3) 0.020(2) -0.006(2)
    N2 0.085(3) 0.079(3) 0.070(3) 0.015(2) 0.043(2) 0.006(2)
    N3 0.085(3) 0.078(3) 0.082(3) 0.016(3) 0.020(3) 0.011(2)
    O1 0.069(2) 0.060(2) 0.084(2) -0.0027(16) 0.0313(18) -0.0004(17)
    O2 0.0661(19) 0.0491(16) 0.0641(18) 0.0026(14) 0.0302(15) 0.0026(14)
    S1 0.0697(9) 0.0979(12) 0.1010(12) 0.0079(8) 0.0256(8) 0.0270(9)
_geom_special_details
;
 All esds (except the esd in the dihedral angle between two l.s. planes)
 are estimated using the full covariance matrix.  The cell esds are taken
 into account individually in the estimation of esds in distances, angles
 and torsion angles; correlations between esds in cell parameters are only
 used when they are defined by crystal symmetry.  An approximate (isotropic)
 treatment of cell esds is used for estimating esds involving l.s. planes.
;
loop_
    _geom_bond_atom_site_label_1
    _geom_bond_atom_site_label_2
    _geom_bond_site_symmetry_2
    _geom_bond_distance
    _geom_bond_publ_flag
    Mn1 O1 . 1.874(3) y
    Mn1 O2 . 1.902(3) y
    Mn1 N1 . 1.979(4) y
    Mn1 N2 . 1.990(5) y
    Mn1 N3 . 2.181(5) y
    Mn1 O2 3_655 2.557(3) y
    C1 O1 . 1.339(4) ?
    C1 C2 . 1.390 ?
    C1 C6 . 1.390 ?
    C2 C3 . 1.390 ?
    C2 H2 . 0.930 ?
    C3 C4 . 1.390 ?
    C3 H3 . 0.930 ?
    C4 C5 . 1.390 ?
    C4 H4 . 0.930 ?
    C5 C6 . 1.390 ?
    C5 H5 . 0.930 ?
    C6 C8 . 1.439(9) ?
    C7 N3 . 1.155(7) ?
    C7 S1 . 1.627(6) ?
    C8 N1 . 1.295(9) ?
    C8 H8 . 0.930 ?
    C9 N1 . 1.469(9) ?
    C9 C10 . 1.552(13) ?
    C9 H9A . 0.970 ?
    C9 H9B . 0.970 ?
    C10 N2 . 1.503(8) ?
    C10 H10A . 0.970 ?
    C10 H10B . 0.970 ?
    C11 N2 . 1.280(8) ?
    C11 C12 . 1.447(7) ?
    C11 H11 . 0.930 ?
    C12 C13 . 1.390 ?
    C12 C17 . 1.390 ?
    C13 C14 . 1.390 ?
    C13 H13 . 0.930 ?
    C14 C15 . 1.390 ?
    C14 H14 . 0.930 ?
    C15 C16 . 1.390 ?
    C15 H15 . 0.930 ?
    C16 C17 . 1.390 ?
    C16 H16 . 0.930 ?
    C17 O2 . 1.371(4) ?
loop_
    _geom_angle_atom_site_label_1
    _geom_angle_atom_site_label_2
    _geom_angle_atom_site_label_3
    _geom_angle_site_symmetry_1
    _geom_angle_site_symmetry_3
    _geom_angle
    _geom_angle_publ_flag
    O1 Mn1 O2 . . 94.95(14) y
    O1 Mn1 N1 . . 92.1(2) y
    O1 Mn1 N2 . . 170.90(17) y
    O1 Mn1 N3 . . 93.94(18) y
    O1 Mn1 O2 . 3_655 88.62(15) y
    O2 Mn1 N1 . . 165.40(19) y
    O2 Mn1 N2 . . 89.51(17) y
    O2 Mn1 N3 . . 96.85(17) y
    O2 Mn1 O2 . 3_655 80.14(14) y
    N1 Mn1 N2 . . 81.9(2) y
    N1 Mn1 N3 . . 95.4(2) y
    N1 Mn1 O2 . 3_655 87.29(16) y
    N2 Mn1 N3 . . 93.4(2) y
    N2 Mn1 O2 . 3_655 84.35(17) y
    N3 Mn1 O2 . 3_655 176.24(17) y
    O1 C1 C2 . . 117.4(3) ?
    O1 C1 C6 . . 122.4(3) ?
    C2 C1 C6 . . 120.0 ?
    C3 C2 C1 . . 120.0 ?
    C3 C2 H2 . . 120.0 ?
    C1 C2 H2 . . 120.0 ?
    C2 C3 C4 . . 120.0 ?
    C2 C3 H3 . . 120.0 ?
    C4 C3 H3 . . 120.0 ?
    C5 C4 C3 . . 120.0 ?
    C5 C4 H4 . . 120.0 ?
    C3 C4 H4 . . 120.0 ?
    C4 C5 C6 . . 120.0 ?
    C4 C5 H5 . . 120.0 ?
    C6 C5 H5 . . 120.0 ?
    C5 C6 C1 . . 120.0 ?
    C5 C6 C8 . . 116.3(4) ?
    C1 C6 C8 . . 123.6(4) ?
    N3 C7 S1 . . 177.1(5) ?
    N1 C8 C6 . . 126.1(5) ?
    N1 C8 H8 . . 117.0 ?
    C6 C8 H8 . . 117.0 ?
    N1 C9 C10 . . 107.5(6) ?
    N1 C9 H9A . . 110.2 ?
    C10 C9 H9A . . 110.2 ?
    N1 C9 H9B . . 110.2 ?
    C10 C9 H9B . . 110.2 ?
    H9A C9 H9B . . 108.5 ?
    N2 C10 C9 . . 104.1(6) ?
    N2 C10 H10A . . 110.9 ?
    C9 C10 H10A . . 110.9 ?
    N2 C10 H10B . . 110.9 ?
    C9 C10 H10B . . 110.9 ?
    H10A C10 H10B . . 109.0 ?
    N2 C11 C12 . . 124.6(5) ?
    N2 C11 H11 . . 117.7 ?
    C12 C11 H11 . . 117.7 ?
    C13 C12 C17 . . 120.0 ?
    C13 C12 C11 . . 117.6(3) ?
    C17 C12 C11 . . 122.3(3) ?
    C12 C13 C14 . . 120.0 ?
    C12 C13 H13 . . 120.0 ?
    C14 C13 H13 . . 120.0 ?
    C13 C14 C15 . . 120.0 ?
    C13 C14 H14 . . 120.0 ?
    C15 C14 H14 . . 120.0 ?
    C14 C15 C16 . . 120.0 ?
    C14 C15 H15 . . 120.0 ?
    C16 C15 H15 . . 120.0 ?
    C17 C16 C15 . . 120.0 ?
    C17 C16 H16 . . 120.0 ?
    C15 C16 H16 . . 120.0 ?
    O2 C17 C16 . . 117.5(2) ?
    O2 C17 C12 . . 122.4(2) ?
    C16 C17 C12 . . 120.0 ?
    C8 N1 C9 . . 120.8(6) ?
    C8 N1 Mn1 . . 124.9(4) ?
    C9 N1 Mn1 . . 114.2(4) ?
    C11 N2 C10 . . 122.0(6) ?
    C11 N2 Mn1 . . 124.0(4) ?
    C10 N2 Mn1 . . 114.0(5) ?
    C7 N3 Mn1 . . 151.3(5) ?
    C1 O1 Mn1 . . 130.4(3) ?
    C17 O2 Mn1 . . 120.8(2) ?
data_global
_journal_date_recd_electronic     2008-01-07
_journal_date_accepted     2008-02-01
_journal_name_full     'Acta Crystallographica, Section E'
_journal_year     2008
_journal_volume     64
_journal_issue      4
_journal_page_first     m543
_journal_page_last     m543
_journal_paper_category     QM
_journal_coeditor_code     BI2278
_publ_contact_author_name     'Professor Shou-Bin Wang'
_publ_contact_author_address
;
College of Chemistry and Chemical Engineering,
Henan University,
Kaifeng 475003,
People's Republic of China
;
_publ_contact_author_email     wangsb6688@sina.com
_publ_contact_author_fax     '086 378-3852435'
_publ_contact_author_phone     '086 378-3852435'
_publ_section_title
;\
Bis{\m-2,2'-[ethane-1,2-diylbis(nitrilomethylidyne)]diphenolato}\
bis[(thiocyanato)manganese(III)]
;
loop_
    _publ_author_name
    _publ_author_address
    'Shou-Bin Wang'
;
College of Chemistry and Chemical Engineering,
Henan University,
Kaifeng 475003,
People's Republic of China
;
    'Kun Tang'
;
College of Medicine,
Henan University,
Kaifeng 475003,
People's Republic of China
;
    'Bao-Hua Yang'
;
College of Medicine,
Henan University,
Kaifeng 475003,
People's Republic of China
;
    'Sheng Li'
;
College of Medicine,
Henan University,
Kaifeng 475003,
People's Republic of China
;
