# Supplementary material for: Bis{μ-2,2′-[ethane-1,2-diylbis(nitrilo­methyl­idyne)]diphenolato}bis­[(thio­cyanato)manganese(III)]
Source: Acta Crystallogr Sect E Struct Rep Online. 2008 Mar 14;64(Pt 4):m543. doi: 10.1107/S1600536808003577 (PMC2960991; doi:10.1107/S1600536808003577)
Supplement: Supplementary file 2 [file e-64-0m543-Isup2.hkl]

# 
# h,k,l, Fc-squared, Fo-squared, sigma(Fo-squared) and status flag 
# 
data_I
_shelx_title ' z in P2(1)/n' 
_shelx_refln_list_code          4 
_shelx_F_calc_maximum      210.83 
_exptl_crystal_F_000       776.00 
_reflns_d_resolution_high  0.8316 
 
loop_ 
 _symmetry_equiv_pos_as_xyz 
 'x, y, z' 
 '-x+1/2, y+1/2, -z+1/2' 
 '-x, -y, -z' 
 'x-1/2, -y-1/2, z-1/2' 
 
_cell_length_a     9.0026 
_cell_length_b    14.0629 
_cell_length_c    14.9884 
_cell_angle_alpha  90.000 
_cell_angle_beta  106.848 
_cell_angle_gamma  90.000 
 
_shelx_F_squared_multiplier     1.000 
 
loop_ 
 _refln_index_h 
 _refln_index_k 
 _refln_index_l 
 _refln_F_squared_calc 
 _refln_F_squared_meas 
 _refln_F_squared_sigma 
 _refln_observed_status 
   2   0   0    17290.39    16767.21    166.81 o 
   4   0   0     3835.01     4244.37     42.16 o 
   6   0   0      177.10      206.05      6.78 o 
   8   0   0       68.56       72.95      5.24 o 
   1   1   0     5024.98     7366.47    101.88 o 
   2   1   0      212.53      248.60      3.10 o 
   3   1   0      150.53      262.46      4.67 o 
   4   1   0        2.79       21.23      1.64 o 
   5   1   0      117.60      142.39      3.69 o 
   6   1   0       96.44       80.92      3.30 o 
   7   1   0      277.57      280.47      6.61 o 
   8   1   0        1.23        1.04      2.09 o 
   9   1   0       77.96       62.89     15.14 o 
   0   2   0      172.82      731.82      9.71 o 
   1   2   0     7811.81     6548.75     46.11 o 
   2   2   0     4280.83     4719.71     31.33 o 
   3   2   0      102.31      109.48      2.54 o 
   4   2   0     2341.96     2469.06     18.82 o 
   5   2   0      994.26     1023.98     10.29 o 
   6   2   0      504.86      518.06      7.42 o 
   7   2   0      104.99      130.08      4.54 o 
   8   2   0       49.92       46.35      4.11 o 
   9   2   0       64.13       61.23      8.38 o 
  10   2   0       10.81        9.79      8.52 o 
   1   3   0     5955.91     5726.94     37.80 o 
   2   3   0       99.34      139.69      2.88 o 
   3   3   0     2679.38     2522.82     20.20 o 
   4   3   0      385.15      324.89      5.43 o 
   5   3   0      498.99      502.80      6.69 o 
   6   3   0       53.68       49.46      2.92 o 
   7   3   0      946.79      962.24     12.51 o 
   8   3   0       45.99       37.30      4.21 o 
   9   3   0        0.04        3.90      3.88 o 
  10   3   0       33.37       33.27      7.00 o 
   0   4   0      523.82     1075.23     12.24 o 
   1   4   0       26.73       60.68      1.99 o 
   2   4   0     1580.08     1458.52     12.83 o 
   3   4   0        7.41       11.30      1.26 o 
   4   4   0        2.48        2.88      1.27 o 
   5   4   0      163.61      167.17      4.05 o 
   6   4   0      471.14      456.08     10.81 o 
   7   4   0       31.57       52.27      4.50 o 
   8   4   0        2.74        0.01      3.71 o 
   9   4   0        4.52       -3.63      3.63 o 
  10   4   0       33.56       24.73      6.84 o 
   1   5   0     4869.47     4332.59     30.03 o 
   2   5   0      705.14      657.14      7.53 o 
   3   5   0      954.32      602.46      7.60 o 
   4   5   0        1.33        5.42      1.33 o 
   5   5   0        0.57       10.54      2.15 o 
   6   5   0      276.37      282.97      7.51 o 
   7   5   0      789.01      752.40     12.89 o 
   8   5   0       85.94       85.46      6.82 o 
   9   5   0        9.65        2.11      4.64 o 
   0   6   0      592.36      282.60      5.74 o 
   1   6   0        0.46        7.48      2.17 o 
   2   6   0        0.29       22.95      1.87 o 
   3   6   0     1231.66     1318.70     13.18 o 
   4   6   0       97.65       61.69      3.46 o 
   5   6   0       68.88       74.67      5.09 o 
   6   6   0      758.60      769.67     12.62 o 
   7   6   0       93.86      126.70      5.98 o 
   8   6   0      146.32      148.83      8.38 o 
   9   6   0        0.31       -3.24      4.22 o 
   1   7   0      372.47      336.71      4.50 o 
   2   7   0     1130.82     1066.50     10.66 o 
   3   7   0     2661.70     2680.91     23.28 o 
   4   7   0       52.26       58.43      3.43 o 
   5   7   0      183.57      183.95      6.13 o 
   6   7   0      158.67      145.06      6.87 o 
   7   7   0      139.84      139.10      6.40 o 
   8   7   0       32.73       46.31      5.94 o 
   9   7   0       20.79        7.38      7.13 o 
   0   8   0     3352.60     2886.95     30.98 o 
   1   8   0      720.26      736.39      7.55 o 
   2   8   0       56.32       47.44      4.66 o 
   3   8   0      254.11      249.00      5.72 o 
   4   8   0     2040.15     2020.07     19.68 o 
   5   8   0        2.05       -1.32      2.67 o 
   6   8   0      105.11      128.17      5.99 o 
   7   8   0       51.17       52.13      5.75 o 
   8   8   0      128.29      140.53      8.46 o 
   9   8   0        0.34       -0.40      4.81 o 
   1   9   0      249.04      256.30      4.84 o 
   2   9   0      449.08      449.71      8.32 o 
   3   9   0      466.54      508.57      8.74 o 
   4   9   0       59.25       62.87      4.34 o 
   5   9   0       51.40       66.18      4.73 o 
   6   9   0       58.40       63.07      5.01 o 
   7   9   0       20.69       12.00      4.48 o 
   8   9   0       20.61       22.02      5.62 o 
   0  10   0     1257.34     1506.10     19.89 o 
   1  10   0     1849.42     1752.02     16.33 o 
   2  10   0        5.85        6.57      2.23 o 
   3  10   0      449.72      417.95      7.83 o 
   4  10   0      473.88      477.96     10.05 o 
   5  10   0      220.69      210.60     13.81 o 
   6  10   0       10.58       11.59      3.70 o 
   7  10   0        8.12        2.63      4.83 o 
   8  10   0       22.48       16.93      5.55 o 
   1  11   0     1747.41     1812.57     25.24 o 
   2  11   0       10.32        9.26      2.51 o 
   3  11   0       51.86       78.68      7.60 o 
   4  11   0       16.10       13.17      3.49 o 
   5  11   0        1.26        5.15      3.38 o 
   6  11   0        8.96        0.32      3.52 o 
   7  11   0       37.48       51.85      6.44 o 
   0  12   0      179.45      209.35      9.82 o 
   1  12   0      209.62      208.23      7.32 o 
   2  12   0      201.60      211.77      7.36 o 
   3  12   0       33.57       45.02      4.39 o 
   4  12   0        4.80        3.05      3.29 o 
   5  12   0      172.69      177.05      8.66 o 
   6  12   0        9.91       11.26      4.78 o 
   7  12   0        0.22        4.73      4.72 o 
   1  13   0        2.77        5.41      2.67 o 
   2  13   0      240.99      259.27     10.43 o 
   3  13   0      326.07      335.13      9.13 o 
   4  13   0       60.57       52.85      4.91 o 
   5  13   0       40.58       49.61      5.23 o 
   6  13   0       45.50       60.63      6.90 o 
   0  14   0      186.76      197.67      8.74 o 
   1  14   0        2.54       -1.56      2.65 o 
   2  14   0       12.81       13.14      4.02 o 
   3  14   0        0.82        5.53      5.09 o 
   4  14   0       35.33       45.69      8.66 o 
   5  14   0       74.10       74.77      6.07 o 
   1  15   0       27.48       30.52      4.74 o 
   2  15   0      200.06      228.39      9.71 o 
   3  15   0       17.83       12.52      5.00 o 
   4  15   0        9.00        4.48      4.56 o 
   0  16   0       42.69       34.09      7.37 o 
   1  16   0       50.69       50.81      6.62 o 
   2  16   0       15.01        6.80      4.95 o 
   3  16   0        2.83        0.08      4.88 o 
  -9   0   1        0.11        4.10      4.49 o 
  -7   0   1     1101.08      985.36     16.01 o 
  -5   0   1     2891.95     3222.90     34.27 o 
  -3   0   1     4153.69     4300.81     41.27 o 
  -1   0   1    35054.38    32797.57    515.03 o 
   1   0   1     1314.46     1318.22     16.72 o 
   3   0   1     1118.29     1142.06     13.74 o 
   5   0   1       16.52        3.88      2.12 o 
   7   0   1        7.55        8.06      3.11 o 
   9   0   1       42.93       27.58      9.35 o 
  -9   1   1       13.56       12.98      3.41 o 
  -8   1   1       34.80       33.29      3.27 o 
  -7   1   1       97.42      117.61      4.18 o 
  -6   1   1      436.29      429.76      6.59 o 
  -5   1   1      151.13      217.91      5.65 o 
  -4   1   1     2231.60     1943.72     15.29 o 
  -3   1   1      352.47      431.28      4.83 o 
  -2   1   1      942.69      658.86      8.16 o 
  -1   1   1     3497.91     2374.93     19.62 o 
   1   1   1     1319.59     1777.43     13.85 o 
   2   1   1     4689.13     5137.38     33.93 o 
   3   1   1     1615.05     1940.05     14.75 o 
   4   1   1       61.67       46.33      3.59 o 
   5   1   1      314.86      353.20      5.56 o 
   6   1   1     2098.42     2311.89     19.61 o 
   7   1   1        0.23       -0.21      2.03 o 
   8   1   1       18.76       15.63      2.92 o 
   9   1   1        1.99       -3.86      3.86 o 
 -10   2   1        0.08       -2.27      7.78 o 
  -9   2   1        2.01        5.67      3.15 o 
  -8   2   1        3.38        4.99      3.01 o 
  -7   2   1      665.87      653.52      8.94 o 
  -6   2   1      525.29      581.35     10.30 o 
  -5   2   1     1773.59     1859.23     17.36 o 
  -4   2   1      879.48      663.48      7.92 o 
  -3   2   1      554.78      525.37      5.92 o 
  -2   2   1      213.60      202.92      4.82 o 
  -1   2   1     9086.88     8853.44     69.37 o 
   0   2   1      491.98       19.31      1.07 o 
   1   2   1     1204.02     1125.18     10.97 o 
   2   2   1     1867.23     2628.97     18.48 o 
   3   2   1     2181.85     2083.32     15.79 o 
   4   2   1        0.22       -0.46      1.15 o 
   5   2   1      214.68      269.85      4.92 o 
   6   2   1       24.78       44.00      2.88 o 
   7   2   1      344.24      345.95      6.67 o 
   8   2   1       18.01       14.13      3.25 o 
   9   2   1       39.05       42.58      6.46 o 
  10   2   1        6.52       -5.14      5.14 o 
 -10   3   1        2.01       -3.83      5.39 o 
  -9   3   1       16.70        7.88      4.14 o 
  -8   3   1      371.97      407.75      9.46 o 
  -7   3   1       13.01       16.11      3.24 o 
  -6   3   1       23.05       26.62      2.47 o 
  -5   3   1      240.33      254.28      4.66 o 
  -4   3   1     2612.86     2868.88     21.28 o 
  -3   3   1     1197.47     1666.63     12.95 o 
  -2   3   1      374.31      312.63      4.14 o 
  -1   3   1     5794.68     8121.34     57.18 o 
   0   3   1     5101.94     5104.79     33.43 o 
   1   3   1     9105.55    10285.29     71.12 o 
   2   3   1       44.93       63.72      1.89 o 
   3   3   1     1842.73     2323.31     17.42 o 
   4   3   1       52.52       31.32      1.90 o 
   5   3   1       23.20       29.91      2.25 o 
   6   3   1      389.52      345.32      6.71 o 
   7   3   1      234.23      265.09      6.67 o 
   8   3   1        0.10        1.99      3.37 o 
   9   3   1       21.41       20.46      6.04 o 
  10   3   1        0.75       -2.66      4.95 o 
 -10   4   1        8.77        3.27      5.79 o 
  -9   4   1        9.44        8.49      4.38 o 
  -8   4   1       54.81       56.68      9.45 o 
  -7   4   1       82.97      144.17      6.02 o 
  -6   4   1      273.72      262.24      7.13 o 
  -5   4   1     1073.68     1035.26     10.35 o 
  -4   4   1      193.01      156.82      3.36 o 
  -3   4   1      215.68      233.24      4.13 o 
  -2   4   1       91.71      113.07      2.77 o 
  -1   4   1     2440.83     2685.20     19.63 o 
   0   4   1     1123.88      634.33      5.84 o 
   1   4   1     1606.52     1749.16     13.42 o 
   2   4   1      430.59      409.97      7.63 o 
   3   4   1     3406.31     3053.91     22.22 o 
   4   4   1       71.25       92.29      2.88 o 
   5   4   1      452.11      438.02      6.41 o 
   6   4   1       80.76       96.25      4.18 o 
   7   4   1      688.66      731.74     14.79 o 
   8   4   1       76.84       72.98      6.18 o 
   9   4   1       71.21       72.85      8.41 o 
 -10   5   1       50.85       52.51      8.24 o 
  -9   5   1       17.79       34.18      5.63 o 
  -8   5   1      188.23      193.62      7.30 o 
  -7   5   1       63.44       55.48      4.38 o 
  -6   5   1      410.83      397.64      8.75 o 
  -5   5   1      666.29      594.38      8.45 o 
  -4   5   1      912.49     1011.46     11.02 o 
  -3   5   1     1277.86     1262.50     12.27 o 
  -2   5   1       27.10       10.90      2.12 o 
  -1   5   1      151.86       83.17      2.78 o 
   0   5   1     1454.97     1475.84     12.12 o 
   1   5   1      161.05      262.82      5.63 o 
   2   5   1     2050.53     2106.99     16.62 o 
   3   5   1      316.06      393.09      5.11 o 
   4   5   1      258.23      257.50      4.48 o 
   5   5   1       33.91       55.28      3.23 o 
   6   5   1      367.60      332.27      7.02 o 
   7   5   1        6.85       29.16      4.72 o 
   8   5   1       30.95       24.93      4.91 o 
   9   5   1       23.04       31.82     10.55 o 
  -9   6   1       30.96       37.02      7.78 o 
  -8   6   1        0.24        1.07      3.51 o 
  -7   6   1       87.22       89.33      5.26 o 
  -6   6   1       14.56       30.19      3.91 o 
  -5   6   1      175.78      202.61      6.18 o 
  -4   6   1     1677.42     1619.60     16.20 o 
  -3   6   1       12.06       14.93      1.86 o 
  -2   6   1     1281.74     1269.81     12.69 o 
  -1   6   1     2949.99     3127.06     21.05 o 
   0   6   1      435.83      416.43      5.04 o 
   1   6   1       62.03       73.26      2.32 o 
   2   6   1        0.49        9.06      1.30 o 
   3   6   1     1329.70     1276.92     11.38 o 
   4   6   1        9.16        7.00      1.94 o 
   5   6   1     1546.08     1461.77     15.69 o 
   6   6   1       12.08       33.55      3.88 o 
   7   6   1      491.29      454.96     20.03 o 
   8   6   1      182.61      196.18      9.30 o 
   9   6   1       23.41       24.85      5.53 o 
  -9   7   1       12.11        5.79      4.89 o 
  -8   7   1      112.73      121.54     12.16 o 
  -7   7   1        1.34        5.08      3.45 o 
  -6   7   1       38.23       32.04      4.32 o 
  -5   7   1        0.61        9.66      4.00 o 
  -4   7   1     1306.79     1350.99     14.23 o 
  -3   7   1      728.62      710.70      9.05 o 
  -2   7   1     4186.96     4453.90     34.77 o 
  -1   7   1     4200.99     4794.90     31.65 o 
   0   7   1      680.36      834.99      8.31 o 
   1   7   1      159.86      139.28      3.25 o 
   2   7   1     3278.44     3007.63     23.27 o 
   3   7   1       56.59      113.37      3.95 o 
   4   7   1      164.01      184.11      5.05 o 
   5   7   1        7.00       15.06      2.67 o 
   6   7   1      379.78      417.38     11.72 o 
   7   7   1        8.03       11.48      4.21 o 
   8   7   1        2.73       14.34      4.86 o 
   9   7   1        2.76       -1.32      4.55 o 
  -9   8   1        6.87       10.77      5.50 o 
  -8   8   1        9.28       11.29      4.93 o 
  -7   8   1      141.61      131.99      6.40 o 
  -6   8   1       81.49       76.58      4.98 o 
  -5   8   1      152.84      166.89      6.10 o 
  -4   8   1       81.35       75.97      4.51 o 
  -3   8   1      987.02      916.91     11.06 o 
  -2   8   1      156.60      127.00      4.02 o 
  -1   8   1     1080.51     1192.58     10.41 o 
   0   8   1      995.63      759.64      8.20 o 
   1   8   1      823.99      866.82      9.66 o 
   2   8   1      133.22      166.02      4.25 o 
   3   8   1     1291.81     1353.91     14.50 o 
   4   8   1      446.74      422.49      7.67 o 
   5   8   1       36.84       47.66      6.29 o 
   6   8   1       23.34       30.46      6.02 o 
   7   8   1        5.25        3.19      7.18 o 
   8   8   1       11.16        2.02      4.39 o 
  -8   9   1       45.93       53.55      6.46 o 
  -7   9   1        1.51        1.91      3.34 o 
  -6   9   1        7.51       16.10      3.66 o 
  -5   9   1        4.60        7.57      3.41 o 
  -4   9   1      673.18      678.72     11.71 o 
  -3   9   1      832.71      676.48      9.61 o 
  -2   9   1     1376.43     1314.64     14.18 o 
  -1   9   1      168.49      220.32      4.21 o 
   0   9   1      495.19      521.57      6.86 o 
   1   9   1      908.48      799.78      8.39 o 
   2   9   1     1259.86     1267.91     13.57 o 
   3   9   1       41.35       23.47      3.32 o 
   4   9   1       81.74      102.22      5.02 o 
   5   9   1      130.69      117.59      5.64 o 
   6   9   1      381.61      435.16     12.14 o 
   7   9   1       87.78      104.85      9.05 o 
   8   9   1        5.14        7.24      4.87 o 
  -8  10   1       63.79       69.38      7.09 o 
  -7  10   1       14.68       15.16      4.07 o 
  -6  10   1       78.69       75.11      5.36 o 
  -5  10   1       42.68       38.19      4.16 o 
  -4  10   1        7.14       20.74      5.04 o 
  -3  10   1      201.54      207.75      6.56 o 
  -2  10   1      575.64      550.35      8.09 o 
  -1  10   1      671.92      657.92     11.42 o 
   0  10   1      522.05      491.51      7.07 o 
   1  10   1        7.17        5.52      2.54 o 
   2  10   1      140.78      129.89      4.40 o 
   3  10   1      631.83      681.27     10.89 o 
   4  10   1        4.46       -1.76      2.66 o 
   5  10   1        2.99       10.04      4.17 o 
   6  10   1       23.73       29.52      7.34 o 
   7  10   1       22.81       28.69      6.52 o 
   8  10   1        0.62       -4.34      4.34 o 
  -8  11   1       13.18        4.39      7.33 o 
  -7  11   1        7.59        4.62      4.28 o 
  -6  11   1       49.56       42.12      4.69 o 
  -5  11   1       14.73       20.23      3.85 o 
  -4  11   1      455.05      411.46     10.62 o 
  -3  11   1      192.05      164.85      7.52 o 
  -2  11   1      218.21      203.09      5.76 o 
  -1  11   1       10.24        8.40      3.78 o 
   0  11   1      597.50      549.25      9.24 o 
   1  11   1      629.32      628.53     10.76 o 
   2  11   1      176.41      162.19      7.78 o 
   3  11   1       62.19       45.41      3.58 o 
   4  11   1        6.18        6.49      3.43 o 
   5  11   1      207.08      175.30      7.06 o 
   6  11   1       31.94       21.01      5.00 o 
   7  11   1       51.85       66.89      6.87 o 
  -7  12   1        2.64        6.30      4.80 o 
  -6  12   1      144.90      160.68      9.01 o 
  -5  12   1       53.66       43.77      4.69 o 
  -4  12   1       28.52       38.63      7.43 o 
  -3  12   1        0.39        0.87      3.01 o 
  -2  12   1      614.17      605.13     11.44 o 
  -1  12   1      877.74      833.76     12.17 o 
   0  12   1       13.22       10.08      2.82 o 
   1  12   1      502.12      540.45      9.71 o 
   2  12   1       20.00       20.58      3.30 o 
   3  12   1      140.43      132.58      6.60 o 
   4  12   1      110.11       90.88      5.66 o 
   5  12   1       21.96       22.92      5.15 o 
   6  12   1        1.90       -4.24      4.24 o 
   7  12   1       10.67        6.07      6.07 o 
  -6  13   1        0.30        1.28      3.96 o 
  -5  13   1       93.54       94.06      6.13 o 
  -4  13   1      155.16      155.79      6.97 o 
  -3  13   1       46.67       55.02      5.42 o 
  -2  13   1        2.75        1.42      3.53 o 
  -1  13   1        0.08       -0.07      2.52 o 
   0  13   1       25.78       18.42      3.10 o 
   1  13   1        0.76        2.23      2.77 o 
   2  13   1        7.08        3.47      4.06 o 
   3  13   1       37.08       33.52      4.26 o 
   4  13   1       38.17       26.81      4.41 o 
   5  13   1       71.38       67.39      6.80 o 
   6  13   1       23.63       21.72      5.69 o 
  -5  14   1       34.08       32.38      4.96 o 
  -4  14   1        1.79        5.52      3.79 o 
  -3  14   1        8.21       19.42      6.22 o 
  -2  14   1      103.64      100.55      8.81 o 
  -1  14   1       81.36       91.28      5.91 o 
   0  14   1       11.90       24.87      3.28 o 
   1  14   1      152.95      158.66      6.93 o 
   2  14   1       51.62       62.24      5.44 o 
   3  14   1       84.79       65.49      6.92 o 
   4  14   1      181.07      199.21     14.06 o 
   5  14   1       30.27       19.49      5.98 o 
  -4  15   1       30.04       25.12      6.89 o 
  -3  15   1       69.76       87.34      7.27 o 
  -2  15   1        1.40        3.98      4.47 o 
  -1  15   1       17.80       14.10      4.16 o 
   0  15   1       68.95       58.25      4.29 o 
   1  15   1       70.55       99.20      5.72 o 
   2  15   1       69.27       66.25      5.83 o 
   3  15   1        2.58       -3.92      3.92 o 
   4  15   1       30.10       29.18      5.99 o 
  -3  16   1       12.27       15.69      7.06 o 
  -2  16   1       66.47       66.76      6.94 o 
  -1  16   1       17.04       13.61      4.93 o 
   0  16   1       62.63       84.56      5.74 o 
   1  16   1        4.23        3.00      3.71 o 
   2  16   1        5.38        7.82      5.02 o 
   3  16   1       11.95       18.09      5.60 o 
 -10   0   2       33.74       50.28      9.83 o 
  -8   0   2      244.12      213.19      8.98 o 
  -6   0   2        3.93        2.39      2.41 o 
  -4   0   2       30.07        7.35      3.78 o 
  -2   0   2       42.72       24.10      2.36 o 
   0   0   2     1674.85      666.79     13.41 o 
   2   0   2    10982.47    12895.94    116.43 o 
   4   0   2     5550.17     5461.91     53.36 o 
   6   0   2      378.88      404.32      9.41 o 
   8   0   2      275.70      301.07     27.41 o 
 -10   1   2        3.13        2.44     11.34 o 
  -9   1   2       92.29       81.91      6.17 o 
  -8   1   2      137.61      133.00      5.27 o 
  -7   1   2       12.26       10.97      2.18 o 
  -6   1   2      698.34      701.51      8.53 o 
  -5   1   2     6783.48     6983.17     47.52 o 
  -4   1   2       87.63       50.98      1.99 o 
  -3   1   2       32.76        6.03      1.02 o 
  -2   1   2      183.59      267.69      3.65 o 
  -1   1   2    14156.85    12054.44     92.21 o 
   0   1   2      545.47      426.19      6.51 o 
   1   1   2    13895.76    14895.40    105.48 o 
   2   1   2    10437.28    10872.04     69.82 o 
   3   1   2     1404.15     1286.84     10.80 o 
   4   1   2      760.26      591.66      6.88 o 
   5   1   2      998.68     1022.66     13.81 o 
   6   1   2       64.83       60.40      4.19 o 
   7   1   2       52.55       35.26      3.22 o 
   8   1   2       15.01       11.25      3.24 o 
   9   1   2       92.65      114.71     13.50 o 
 -10   2   2        0.71        5.88      6.38 o 
  -9   2   2       28.15       30.05      4.19 o 
  -8   2   2      248.13      279.12      7.86 o 
  -7   2   2      170.07      207.14      5.81 o 
  -6   2   2     1269.36     1254.96     12.33 o 
  -5   2   2      154.86      265.96      9.30 o 
  -4   2   2     1361.01     1193.02     10.40 o 
  -3   2   2     1757.53     1994.51     17.74 o 
  -2   2   2       91.65       93.11      3.57 o 
  -1   2   2       37.74       28.58      1.44 o 
   0   2   2     3528.34     4381.34     28.84 o 
   1   2   2      303.27      356.84     12.30 o 
   2   2   2    24209.69    24223.95    153.05 o 
   3   2   2      596.81      732.92     13.94 o 
   4   2   2       24.28       20.99      1.76 o 
   5   2   2      246.75      295.21      5.31 o 
   6   2   2      433.74      468.11     11.37 o 
   7   2   2       80.52       90.37      4.65 o 
   8   2   2       35.56       36.77      4.68 o 
   9   2   2        4.33        2.31      5.01 o 
 -10   3   2        9.48        8.90     10.24 o 
  -9   3   2        0.49        2.66      3.15 o 
  -8   3   2       75.84       73.44      6.48 o 
  -7   3   2      128.01      149.58      5.92 o 
  -6   3   2      985.40      986.25     10.62 o 
  -5   3   2     1028.25      925.93      9.41 o 
  -4   3   2      671.72      538.56      6.24 o 
  -3   3   2      135.92      168.13      2.91 o 
  -2   3   2      208.14      110.29      3.20 o 
  -1   3   2     1514.90     1636.40     15.09 o 
   0   3   2      398.95      194.85      2.60 o 
   1   3   2        4.59       19.52      1.28 o 
   2   3   2      840.26      914.82      8.76 o 
   3   3   2      596.41      610.27      6.55 o 
   4   3   2      679.90      528.80      6.56 o 
   5   3   2      637.58      655.07      8.09 o 
   6   3   2      261.02      224.61      5.24 o 
   7   3   2        4.61        1.46      2.89 o 
   8   3   2       26.55       20.23      5.57 o 
   9   3   2       69.51       71.24     12.73 o 
 -10   4   2       10.13        8.67      4.97 o 
  -9   4   2       23.76       28.23      4.37 o 
  -8   4   2      125.77      142.72      6.33 o 
  -7   4   2       24.10       16.29      3.31 o 
  -6   4   2     1241.39     1172.19     16.32 o 
  -5   4   2       15.43       22.14      1.91 o 
  -4   4   2     2368.12     2516.18     19.08 o 
  -3   4   2        0.30        7.39      1.28 o 
  -2   4   2     3686.63     3659.52     27.80 o 
  -1   4   2     2180.54     3135.86     21.73 o 
   0   4   2     3816.39     4154.33     31.46 o 
   1   4   2      714.50      653.87      6.29 o 
   2   4   2     6366.54     6591.95     41.05 o 
   3   4   2      898.12      710.90      7.41 o 
   4   4   2      279.46      283.45      5.59 o 
   5   4   2       84.27      153.98      4.96 o 
   6   4   2      696.45      655.32     11.25 o 
   7   4   2      132.52      121.78      5.80 o 
   8   4   2       22.77       22.27      6.08 o 
   9   4   2       17.28       14.78     13.80 o 
 -10   5   2       18.63       20.91     12.47 o 
  -9   5   2       53.38       57.23      5.46 o 
  -8   5   2      130.49      140.64      6.50 o 
  -7   5   2      146.09      182.66      9.66 o 
  -6   5   2       53.67       45.05      3.86 o 
  -5   5   2      413.95      453.40      8.65 o 
  -4   5   2       28.71       40.65      2.32 o 
  -3   5   2       17.78       76.25      2.62 o 
  -2   5   2      168.77      141.46      3.20 o 
  -1   5   2     1347.20     1762.26     12.71 o 
   0   5   2      207.34      144.77      3.11 o 
   1   5   2     2191.54     2398.47     17.75 o 
   2   5   2        9.19       23.58      1.53 o 
   3   5   2        9.40       19.18      1.74 o 
   4   5   2      240.35      319.39      5.15 o 
   5   5   2      893.14      919.34     12.48 o 
   6   5   2        8.80       33.11      4.64 o 
   7   5   2       29.29       28.47      4.57 o 
   8   5   2       24.98       11.26      4.65 o 
   9   5   2       23.40       30.70      6.94 o 
  -9   6   2       16.73       18.29      4.32 o 
  -8   6   2      158.85      170.18      8.92 o 
  -7   6   2      208.66      231.18     10.96 o 
  -6   6   2      142.93      138.79      6.36 o 
  -5   6   2       90.23      133.46      5.49 o 
  -4   6   2     1678.25     1899.28     17.59 o 
  -3   6   2     1158.04     1001.97     10.68 o 
  -2   6   2     3643.38     3550.00     28.76 o 
  -1   6   2      554.64      625.71      6.16 o 
   0   6   2     1211.62     1655.87     14.60 o 
   1   6   2     3419.35     3263.63     23.61 o 
   2   6   2     2853.50     3103.00     21.48 o 
   3   6   2       64.74       38.46      2.63 o 
   4   6   2      190.08      174.54      5.17 o 
   5   6   2      741.02      794.10     10.74 o 
   6   6   2      681.53      676.81     11.97 o 
   7   6   2       12.39       14.63      4.76 o 
   8   6   2        1.89        6.84      4.54 o 
   9   6   2        0.00       -5.19      5.49 o 
  -9   7   2       70.28       88.27      7.57 o 
  -8   7   2        4.62        2.98      3.99 o 
  -7   7   2        2.52        3.09      3.18 o 
  -6   7   2        1.36        3.73      2.76 o 
  -5   7   2     1417.74     1472.15     18.43 o 
  -4   7   2      471.45      542.34      9.67 o 
  -3   7   2      232.10      239.28      4.97 o 
  -2   7   2      969.82     1054.36     11.23 o 
  -1   7   2      247.79      254.00      3.97 o 
   0   7   2      120.71       96.63      2.87 o 
   1   7   2     2283.65     2075.35     16.57 o 
   2   7   2      108.52      123.03      3.12 o 
   3   7   2     1979.77     2082.66     19.36 o 
   4   7   2       12.66        8.32      2.36 o 
   5   7   2      241.06      232.00      5.96 o 
   6   7   2       20.28       27.08      4.49 o 
   7   7   2       22.34       19.92      4.56 o 
   8   7   2        0.04        2.93      5.54 o 
   9   7   2        8.02       16.55      6.96 o 
  -9   8   2        4.16        5.25      5.07 o 
  -8   8   2       15.23       13.04      4.09 o 
  -7   8   2      144.67      154.59      6.79 o 
  -6   8   2        2.89        5.71      3.15 o 
  -5   8   2        3.89       21.00      3.43 o 
  -4   8   2      440.44      455.87      9.67 o 
  -3   8   2      893.27      826.96     10.27 o 
  -2   8   2     1292.69     1246.51     13.09 o 
  -1   8   2        3.05        6.50      1.45 o 
   0   8   2        3.86        3.05      1.46 o 
   1   8   2      733.09      746.79      8.30 o 
   2   8   2      957.20     1007.85     10.80 o 
   3   8   2      435.46      455.61     10.07 o 
   4   8   2      246.62      187.18      7.33 o 
   5   8   2       55.85       84.35      5.08 o 
   6   8   2       36.64       42.96      5.13 o 
   7   8   2       29.21       29.10      5.11 o 
   8   8   2       69.33       72.87      9.68 o 
  -9   9   2       81.55       89.25      8.06 o 
  -8   9   2        2.73        4.55      4.76 o 
  -7   9   2       17.40       18.11      3.94 o 
  -6   9   2      115.67      105.55      5.73 o 
  -5   9   2     1089.59     1096.70     16.03 o 
  -4   9   2      371.17      436.06      9.34 o 
  -3   9   2       32.34       60.97      4.04 o 
  -2   9   2      328.33      250.47      5.63 o 
  -1   9   2     1652.04     1598.79     13.36 o 
   0   9   2      399.07      446.38      5.98 o 
   1   9   2      594.92      576.18      7.45 o 
   2   9   2       10.49       10.73      2.37 o 
   3   9   2      846.90      835.51     11.17 o 
   4   9   2      171.83      181.68      7.20 o 
   5   9   2      188.81      194.92      8.17 o 
   6   9   2       20.05       23.92      7.78 o 
   7   9   2        5.76        7.85      4.55 o 
   8   9   2        1.36       -0.67      5.47 o 
  -8  10   2        9.90       11.75      4.22 o 
  -7  10   2        0.87        1.29      3.42 o 
  -6  10   2       44.60       50.05      4.77 o 
  -5  10   2        5.01       10.13      3.33 o 
  -4  10   2      442.13      416.84      9.44 o 
  -3  10   2       29.82       40.90      3.90 o 
  -2  10   2      272.14      259.02      8.01 o 
  -1  10   2      330.23      370.73      6.51 o 
   0  10   2       38.76       53.58      2.72 o 
   1  10   2       73.22       88.07      4.41 o 
   2  10   2      334.31      279.39      6.03 o 
   3  10   2       47.69       63.25      3.80 o 
   4  10   2        7.18        7.55      2.73 o 
   5  10   2        3.83        8.88      4.03 o 
   6  10   2       32.64       24.65      4.96 o 
   7  10   2       16.59       22.12      5.24 o 
  -8  11   2        4.32       -0.50      8.57 o 
  -7  11   2        1.17        5.90      3.85 o 
  -6  11   2       51.96       50.87      4.98 o 
  -5  11   2       60.73       57.95      4.81 o 
  -4  11   2      259.12      227.70      9.36 o 
  -3  11   2       11.22       10.59      3.40 o 
  -2  11   2      291.51      234.25      7.03 o 
  -1  11   2      954.14      851.07     10.64 o 
   0  11   2     1631.55     1687.81     18.18 o 
   1  11   2      340.07      337.97      7.43 o 
   2  11   2       38.43       44.63      3.93 o 
   3  11   2        9.82        4.70      2.80 o 
   4  11   2      251.18      262.65      9.51 o 
   5  11   2      161.80      162.67      8.78 o 
   6  11   2       28.87       44.86     13.12 o 
   7  11   2        0.06       -0.07      4.65 o 
  -7  12   2       55.07       46.45      5.50 o 
  -6  12   2       64.55       65.91      5.57 o 
  -5  12   2       47.12       54.08      4.95 o 
  -4  12   2      132.64      113.85      6.45 o 
  -3  12   2      135.96      116.43      7.29 o 
  -2  12   2      473.58      504.06     10.45 o 
  -1  12   2        2.60        4.69      2.85 o 
   0  12   2       41.67       25.73      3.22 o 
   1  12   2       89.10       86.51      4.63 o 
   2  12   2      227.74      212.30      5.88 o 
   3  12   2      304.27      279.14      9.27 o 
   4  12   2        0.00        6.57      3.64 o 
   5  12   2       12.52       14.99      4.80 o 
   6  12   2       55.18       50.89      6.41 o 
  -6  13   2      104.61       92.16      6.40 o 
  -5  13   2       38.47       18.20      4.20 o 
  -4  13   2       17.01       20.02      4.22 o 
  -3  13   2        8.90        9.28      3.56 o 
  -2  13   2       51.57       37.38      4.99 o 
  -1  13   2        1.28       -1.71      3.10 o 
   0  13   2        7.43        4.98      2.71 o 
   1  13   2      118.02      149.11      5.33 o 
   2  13   2       11.94       11.33      3.26 o 
   3  13   2      156.00      151.83      6.99 o 
   4  13   2      337.90      311.13     11.11 o 
   5  13   2       25.82       22.62      5.60 o 
   6  13   2        2.13        0.89      7.99 o 
  -6  14   2       25.97       21.41      5.69 o 
  -5  14   2        0.09        1.37      4.03 o 
  -4  14   2       65.52       58.33      5.45 o 
  -3  14   2      248.08      244.75      9.78 o 
  -2  14   2       64.90       82.24      6.46 o 
  -1  14   2       27.94       24.28      4.17 o 
   0  14   2        0.79        0.69      2.87 o 
   1  14   2      123.82      117.86      5.17 o 
   2  14   2       68.79       71.21      5.74 o 
   3  14   2       57.18       52.73      6.04 o 
   4  14   2        1.96       -1.23      4.95 o 
   5  14   2        8.98        7.97      5.13 o 
  -4  15   2        5.13       -3.30      4.48 o 
  -3  15   2        0.31        4.56      4.33 o 
  -2  15   2       15.24       21.21      5.12 o 
  -1  15   2       44.29       42.41      5.03 o 
   0  15   2       53.31       46.74      4.52 o 
   1  15   2      103.82      102.26      5.14 o 
   2  15   2        5.66        1.81      4.35 o 
   3  15   2        3.32        4.06      4.58 o 
   4  15   2       59.76       56.35     13.43 o 
  -3  16   2      101.74       87.00      7.71 o 
  -2  16   2       18.32       14.08      4.92 o 
  -1  16   2       39.95       49.63      6.37 o 
   0  16   2        4.19        0.59      4.09 o 
   1  16   2       69.55       66.34      6.16 o 
   2  16   2       29.26       23.48      4.18 o 
  -9   0   3       74.06       70.13     10.57 o 
  -7   0   3      423.32      351.09      9.90 o 
  -5   0   3     1413.39     1849.11     21.74 o 
  -3   0   3     6217.37     5934.24     55.74 o 
  -1   0   3     1812.75      940.36     10.67 o 
   1   0   3    44449.79    43617.02    482.54 o 
   3   0   3      139.91       75.11      3.33 o 
   5   0   3     2875.26     2517.70     32.34 o 
   7   0   3       42.88       60.47      6.28 o 
   9   0   3      184.41      195.40     16.51 o 
 -10   1   3        2.06       -3.26      3.86 o 
  -9   1   3        8.59       11.37      4.14 o 
  -8   1   3      328.88      395.85      8.14 o 
  -7   1   3      155.15      139.92      4.39 o 
  -6   1   3     1199.94     1153.65     11.55 o 
  -5   1   3     1408.33     1460.04     12.86 o 
  -4   1   3       84.36      157.63      4.61 o 
  -3   1   3      806.76     1042.68      8.79 o 
  -2   1   3     4344.66     5800.97     42.05 o 
  -1   1   3     8569.65     9853.02    132.35 o 
   0   1   3     1004.22      566.27      5.59 o 
   1   1   3    26046.19    26887.66    190.10 o 
   2   1   3     3293.72     3563.39     27.37 o 
   3   1   3      734.41      776.06      7.61 o 
   4   1   3        1.67       26.02      2.49 o 
   5   1   3      450.90      444.48      9.26 o 
   6   1   3       50.94       55.40      4.05 o 
   7   1   3       65.51       67.54      8.07 o 
   8   1   3       76.20       63.30      5.69 o 
   9   1   3        0.36        4.08      5.60 o 
 -10   2   3       22.25       20.03      6.15 o 
  -9   2   3       49.34       52.70      5.65 o 
  -8   2   3       50.60       40.51      5.32 o 
  -7   2   3      204.27      185.32      5.56 o 
  -6   2   3       21.81       30.84      2.42 o 
  -5   2   3     1772.06     1890.49     15.62 o 
  -4   2   3      288.26      207.51      3.78 o 
  -3   2   3     1095.97     1015.28      9.90 o 
  -2   2   3     3476.90     3058.93     23.52 o 
  -1   2   3      752.48     1080.29      9.46 o 
   0   2   3      947.49      817.90      6.78 o 
   1   2   3     5293.69     5066.75     46.01 o 
   2   2   3    13641.71    14249.29    100.24 o 
   3   2   3       10.39        6.81      2.13 o 
   4   2   3      688.87      723.93      7.98 o 
   5   2   3      426.12      389.95      6.17 o 
   6   2   3       55.98       69.25      3.82 o 
   7   2   3       22.28       26.17      3.54 o 
   8   2   3       10.83        8.21      3.92 o 
   9   2   3       29.27       35.87      6.69 o 
 -10   3   3       29.20       38.78      7.59 o 
  -9   3   3       70.34       78.98      6.31 o 
  -8   3   3       36.69       27.14      3.76 o 
  -7   3   3      161.71      115.49      7.34 o 
  -6   3   3     1600.04     1587.37     23.64 o 
  -5   3   3       19.36       31.04      1.99 o 
  -4   3   3       64.30       61.00      2.11 o 
  -3   3   3       16.96       19.27      1.52 o 
  -2   3   3     2779.28     2364.75     19.02 o 
  -1   3   3     9332.97    10882.56     69.78 o 
   0   3   3     2441.47     2257.00     16.15 o 
   1   3   3      485.93      608.43      5.89 o 
   2   3   3    11036.98    11083.43     71.67 o 
   3   3   3      253.84      259.30      4.13 o 
   4   3   3     2618.87     2713.76     21.07 o 
   5   3   3       11.91       18.38      2.18 o 
   6   3   3      415.90      419.32      7.96 o 
   7   3   3        9.66        7.58      3.49 o 
   8   3   3      226.44      257.92     10.83 o 
   9   3   3        3.59       -1.72      4.91 o 
 -10   4   3       11.03       11.69      5.36 o 
  -9   4   3       81.66       81.98      5.68 o 
  -8   4   3       33.02       39.62      4.17 o 
  -7   4   3       43.72       36.15      3.83 o 
  -6   4   3       67.90       66.37      4.80 o 
  -5   4   3     1724.51     1414.55     14.39 o 
  -4   4   3        3.84       -0.99      0.99 o 
  -3   4   3        1.67       16.19      2.05 o 
  -2   4   3     1407.69     1481.12     13.32 o 
  -1   4   3     4005.93     3633.23     25.02 o 
   0   4   3     3528.96     3311.10     21.52 o 
   1   4   3     2179.29     2140.29     16.00 o 
   2   4   3      831.29      792.27      7.23 o 
   3   4   3      991.85      906.43      8.91 o 
   4   4   3      119.08      140.96      3.68 o 
   5   4   3        4.03       16.15      2.48 o 
   6   4   3       26.65       30.37      4.79 o 
   7   4   3       66.11       58.57      4.61 o 
   8   4   3        1.01       12.24      5.78 o 
   9   4   3        3.07       -4.75      4.75 o 
 -10   5   3       84.85       67.69      6.04 o 
  -9   5   3       37.66       43.13      5.05 o 
  -8   5   3        1.98        1.44      3.14 o 
  -7   5   3      140.81      143.77      6.11 o 
  -6   5   3     1459.20     1376.40     17.61 o 
  -5   5   3       90.15       96.73      5.35 o 
  -4   5   3      113.20       82.05      2.30 o 
  -3   5   3     1305.33     1469.19     16.06 o 
  -2   5   3     1294.35      926.86      8.25 o 
  -1   5   3     1729.91     1570.95     12.47 o 
   0   5   3     4234.62     4654.38     29.75 o 
   1   5   3      925.01      983.43      8.98 o 
   2   5   3     2445.61     2373.06     17.43 o 
   3   5   3     1141.47      934.15      9.34 o 
   4   5   3      779.30      825.35      9.40 o 
   5   5   3       80.67       88.59      4.66 o 
   6   5   3      384.87      345.40      8.49 o 
   7   5   3      160.97      181.70      8.70 o 
   8   5   3      127.59      145.65     17.84 o 
   9   5   3        6.96       10.81      6.32 o 
 -10   6   3       15.93       26.28      6.57 o 
  -9   6   3      282.10      243.98      9.06 o 
  -8   6   3        6.64        5.18      3.57 o 
  -7   6   3        9.67        9.64      3.23 o 
  -6   6   3      483.27      560.27     11.75 o 
  -5   6   3     1547.92     1329.79     18.66 o 
  -4   6   3      404.00      435.44      8.18 o 
  -3   6   3      149.86      146.46      4.94 o 
  -2   6   3     4723.74     4937.43     37.54 o 
  -1   6   3      161.52       79.10      2.50 o 
   0   6   3       93.76       87.38      2.49 o 
   1   6   3     3321.63     3534.01     25.52 o 
   2   6   3        0.76        0.88      1.24 o 
   3   6   3       38.44       27.80      2.23 o 
   4   6   3       34.53       49.58      3.07 o 
   5   6   3      385.58      397.79      8.76 o 
   6   6   3        1.85        5.49      3.92 o 
   7   6   3        2.66       17.43      4.40 o 
   8   6   3       10.13        4.11      5.72 o 
   9   6   3        2.13       -5.42     14.42 o 
  -9   7   3       14.24        8.19      4.28 o 
  -8   7   3       84.02       92.36      5.96 o 
  -7   7   3        9.86       22.19      4.61 o 
  -6   7   3      367.69      342.78      9.28 o 
  -5   7   3      778.16      737.04     12.13 o 
  -4   7   3      473.24      324.06      8.50 o 
  -3   7   3      332.29      379.21      6.14 o 
  -2   7   3      242.98      199.90      5.16 o 
  -1   7   3      208.57      186.90      3.72 o 
   0   7   3      105.50      165.49      3.37 o 
   1   7   3       16.32        7.94      1.51 o 
   2   7   3      373.86      370.36      6.81 o 
   3   7   3      582.91      592.71      8.54 o 
   4   7   3      331.27      399.54      7.32 o 
   5   7   3        1.55        5.81      3.09 o 
   6   7   3        0.39        1.84      2.88 o 
   7   7   3       44.27       50.00      8.07 o 
   8   7   3       49.57       49.39      8.07 o 
  -9   8   3       19.48       24.30      4.99 o 
  -8   8   3       66.37       60.46      5.50 o 
  -7   8   3      289.67      294.60      9.90 o 
  -6   8   3      154.41      189.82      6.96 o 
  -5   8   3      461.63      459.34      9.67 o 
  -4   8   3      235.00      251.89      6.99 o 
  -3   8   3     1763.13     1769.24     20.05 o 
  -2   8   3        8.65       34.15      2.48 o 
  -1   8   3       15.48       38.86      2.02 o 
   0   8   3      610.10      629.86      6.98 o 
   1   8   3     2928.55     2875.48     22.29 o 
   2   8   3       15.03       29.19      2.13 o 
   3   8   3       75.14       99.41      4.10 o 
   4   8   3        3.04        6.12      2.60 o 
   5   8   3      644.38      638.06     11.81 o 
   6   8   3        2.33        1.51      3.62 o 
   7   8   3       88.25       78.41     11.36 o 
   8   8   3        8.13       16.09      6.80 o 
  -9   9   3       13.71       20.38      5.00 o 
  -8   9   3       12.27       12.35      4.24 o 
  -7   9   3       76.08       81.98      5.57 o 
  -6   9   3      172.47      188.80      7.06 o 
  -5   9   3       36.55       50.10      4.37 o 
  -4   9   3      297.52      307.54      7.78 o 
  -3   9   3      155.07      149.81      5.64 o 
  -2   9   3      691.35      726.56      9.69 o 
  -1   9   3      357.45      450.20      6.12 o 
   0   9   3       37.00       62.23      2.63 o 
   1   9   3      251.26      260.99      5.07 o 
   2   9   3       44.05       39.12      2.89 o 
   3   9   3       23.83       38.21      3.41 o 
   4   9   3        1.02        5.13      2.85 o 
   5   9   3       96.11       80.69      5.13 o 
   6   9   3        0.10        1.86      3.74 o 
   7   9   3        0.10        1.87      4.40 o 
   8   9   3        1.18       -0.26      5.85 o 
  -8  10   3       45.11       47.82      5.63 o 
  -7  10   3      112.98      113.81     11.90 o 
  -6  10   3        9.96        9.75      3.55 o 
  -5  10   3      254.98      278.99      8.23 o 
  -4  10   3      522.38      500.52     10.38 o 
  -3  10   3      341.36      356.32      8.43 o 
  -2  10   3      130.83      117.47      5.20 o 
  -1  10   3      175.14      174.83      4.78 o 
   0  10   3      680.35      711.61      8.32 o 
   1  10   3      738.69      734.57     10.29 o 
   2  10   3      196.70      182.56      5.05 o 
   3  10   3      141.23      158.65      5.36 o 
   4  10   3       41.23       53.30      4.37 o 
   5  10   3      212.51      211.17      8.90 o 
   6  10   3      209.23      227.86      9.76 o 
   7  10   3       25.29       32.43      5.92 o 
  -8  11   3        0.75       -3.12      3.97 o 
  -7  11   3       84.56       91.27      6.36 o 
  -6  11   3       51.16       54.98      5.09 o 
  -5  11   3       16.20       14.90      3.60 o 
  -4  11   3        0.71       -0.02      2.93 o 
  -3  11   3      249.16      248.43      7.52 o 
  -2  11   3     1001.37     1085.64     15.50 o 
  -1  11   3      305.21      279.65      6.87 o 
   0  11   3      188.87      171.88      6.67 o 
   1  11   3        6.42       10.46      3.02 o 
   2  11   3      670.80      686.92      9.82 o 
   3  11   3        0.46        3.66      2.57 o 
   4  11   3       41.59       35.41      4.23 o 
   5  11   3       15.74       14.92      5.12 o 
   6  11   3       12.91       18.02      5.21 o 
   7  11   3        0.27       -2.14      6.32 o 
  -7  12   3        2.05        0.04      3.85 o 
  -6  12   3        9.82        1.90      3.64 o 
  -5  12   3       25.35       42.05      6.70 o 
  -4  12   3       29.64       31.96      4.14 o 
  -3  12   3       19.15       19.79      3.64 o 
  -2  12   3       35.25       40.50      4.18 o 
  -1  12   3       48.55       61.10      4.62 o 
   0  12   3       13.84       13.52      2.97 o 
   1  12   3        1.81        6.28      2.39 o 
   2  12   3      380.95      388.94      7.68 o 
   3  12   3       15.95       27.76      3.68 o 
   4  12   3      295.92      309.66     10.84 o 
   5  12   3       26.88       30.16      5.61 o 
   6  12   3       17.09       30.96     10.18 o 
  -6  13   3       45.90       33.74      4.99 o 
  -5  13   3        0.09        2.41      3.66 o 
  -4  13   3        9.91        5.92      4.15 o 
  -3  13   3      110.13      112.96      6.11 o 
  -2  13   3      322.94      308.11     10.12 o 
  -1  13   3      221.14      184.69      8.26 o 
   0  13   3      136.19      140.37      6.95 o 
   1  13   3        0.33        0.56      2.35 o 
   2  13   3      301.29      324.99      9.75 o 
   3  13   3      674.29      689.83     15.66 o 
   4  13   3       33.58       44.87      6.07 o 
   5  13   3        3.86        9.29      5.17 o 
  -6  14   3       11.71       16.35      4.73 o 
  -5  14   3       52.48       37.25      5.05 o 
  -4  14   3       25.87       31.38      5.62 o 
  -3  14   3        1.66       -0.55      4.75 o 
  -2  14   3        0.37       -3.47      3.47 o 
  -1  14   3        1.62       -2.16      3.70 o 
   0  14   3      132.23      126.15      6.56 o 
   1  14   3       95.28       89.59      4.58 o 
   2  14   3        7.92        7.28      3.61 o 
   3  14   3       20.41       33.48     14.13 o 
   4  14   3       15.47        9.43      4.99 o 
   5  14   3       33.61       27.21      6.16 o 
  -4  15   3        2.60       -1.87      6.98 o 
  -3  15   3       48.74       41.83      6.02 o 
  -2  15   3       28.06       28.69      5.38 o 
  -1  15   3      132.11      139.76      8.09 o 
   0  15   3       59.76       54.11      6.39 o 
   1  15   3        5.31        9.32      3.18 o 
   2  15   3        0.21       -2.95      2.95 o 
   3  15   3      111.47      109.55      9.81 o 
  -3  16   3       38.99       38.94      7.58 o 
  -2  16   3        9.85       10.33      5.17 o 
  -1  16   3        0.38       -4.35      4.35 o 
   0  16   3      100.03       95.67      6.00 o 
   1  16   3       70.67       69.46      5.46 o 
   2  16   3       10.45       14.50      5.20 o 
 -10   0   4      100.42      103.53     12.58 o 
  -8   0   4       25.37       14.32      4.67 o 
  -6   0   4     1656.08     1357.04     34.60 o 
  -4   0   4    10308.51    10997.32    101.31 o 
  -2   0   4    24819.05    25242.28    227.20 o 
   0   0   4      106.10      142.10      5.13 o 
   2   0   4      742.19      652.27     12.40 o 
   4   0   4      420.29      418.43      8.28 o 
   6   0   4        0.30       -2.05      3.40 o 
   8   0   4      113.44       96.27      8.28 o 
 -10   1   4        0.09       -4.92      4.92 o 
  -9   1   4       55.02       54.34      5.53 o 
  -8   1   4       22.68       14.73      3.45 o 
  -7   1   4      217.91      169.07      5.21 o 
  -6   1   4       52.35       62.57      2.85 o 
  -5   1   4       39.14       37.24      2.06 o 
  -4   1   4      162.11      105.70      3.23 o 
  -3   1   4     5855.67     5767.80     38.57 o 
  -2   1   4       17.30       87.06      2.59 o 
  -1   1   4     1161.07     1017.64     15.33 o 
   0   1   4     1312.88      949.48      8.73 o 
   1   1   4     7218.27     7929.25     90.17 o 
   2   1   4     1028.01     1077.41     13.02 o 
   3   1   4      548.65      612.78      7.70 o 
   4   1   4      485.80      533.27      8.00 o 
   5   1   4       41.93       53.47      4.94 o 
   6   1   4        0.28       -0.70      2.53 o 
   7   1   4      298.89      330.01     10.46 o 
   8   1   4        5.80       13.33      3.77 o 
   9   1   4        1.00        9.07      4.57 o 
 -10   2   4       53.06       46.71      6.08 o 
  -9   2   4       25.26       21.81      4.95 o 
  -8   2   4        1.51        1.13      2.76 o 
  -7   2   4      288.63      311.34      6.87 o 
  -6   2   4     2030.97     2021.38     22.16 o 
  -5   2   4      426.66      568.91      6.74 o 
  -4   2   4      393.24      356.78      4.62 o 
  -3   2   4      465.23      613.93      7.19 o 
  -2   2   4     1651.30     1361.62     12.08 o 
  -1   2   4     1038.50     1658.59     17.82 o 
   0   2   4     1130.13     1170.88      9.35 o 
   1   2   4       79.24      101.49      2.86 o 
   2   2   4     3479.40     3658.18     28.60 o 
   3   2   4      133.16      118.47      3.58 o 
   4   2   4      534.28      528.27      7.72 o 
   5   2   4      324.05      423.06     10.08 o 
   6   2   4       29.56       34.04      3.65 o 
   7   2   4        0.02        4.08      3.08 o 
   8   2   4      124.15      116.53      9.49 o 
   9   2   4       19.43       13.01      4.79 o 
 -10   3   4        0.03        0.09      4.33 o 
  -9   3   4       33.75       29.47      4.96 o 
  -8   3   4       14.79       11.11      3.11 o 
  -7   3   4      646.78      736.31     13.53 o 
  -6   3   4       51.51       33.79      2.87 o 
  -5   3   4      356.78      299.79      5.71 o 
  -4   3   4      744.77      550.97      7.28 o 
  -3   3   4     4209.85     4135.08     31.93 o 
  -2   3   4      124.63       60.65      2.25 o 
  -1   3   4      640.00      592.66      5.86 o 
   0   3   4      337.19      171.24      4.46 o 
   1   3   4     6410.78     6015.77     37.35 o 
   2   3   4     2927.90     3142.05     23.26 o 
   3   3   4     1238.10     1278.25     12.97 o 
   4   3   4      336.51      277.67      4.86 o 
   5   3   4      185.74      221.26      5.67 o 
   6   3   4       14.17       11.00      3.11 o 
   7   3   4       51.58       46.68      6.32 o 
   8   3   4       28.36       37.05      5.54 o 
   9   3   4        0.77        2.02      5.27 o 
 -10   4   4       24.85       21.61      5.46 o 
  -9   4   4        0.93       -2.83      3.29 o 
  -8   4   4        7.78        1.52      2.91 o 
  -7   4   4      177.45      176.88      6.43 o 
  -6   4   4      399.05      456.21     11.72 o 
  -5   4   4      126.49      201.12      4.82 o 
  -4   4   4      269.12      305.89      6.24 o 
  -3   4   4     1419.21     1396.31     13.16 o 
  -2   4   4        3.09       10.73      2.03 o 
  -1   4   4      156.71      285.69      3.93 o 
   0   4   4     7989.26     7915.73     51.97 o 
   1   4   4      438.62      451.46      5.10 o 
   2   4   4       67.16       90.33      2.42 o 
   3   4   4     1311.49     1583.79     15.66 o 
   4   4   4     1800.43     1863.45     24.01 o 
   5   4   4       46.47       54.37      3.48 o 
   6   4   4       61.17       56.47      4.36 o 
   7   4   4       44.38       53.90      5.49 o 
   8   4   4      157.92      164.76     12.88 o 
   9   4   4        0.03       -3.45      5.34 o 
 -10   5   4        1.57       15.25      5.49 o 
  -9   5   4      288.78      321.26     12.08 o 
  -8   5   4        0.16       -2.90      2.90 o 
  -7   5   4       64.78       79.96      5.05 o 
  -6   5   4        0.24        1.10      2.62 o 
  -5   5   4      585.22      556.39     10.13 o 
  -4   5   4      209.45      224.01      4.51 o 
  -3   5   4     1145.78     1070.03     14.27 o 
  -2   5   4        4.36       11.26      1.19 o 
  -1   5   4      109.75      178.38      3.33 o 
   0   5   4     4865.12     5373.87     39.72 o 
   1   5   4     4766.35     4495.57     29.14 o 
   2   5   4      109.03      115.00      3.23 o 
   3   5   4        5.36       11.63      1.85 o 
   4   5   4       17.74       20.74      2.46 o 
   5   5   4      766.01      800.49     12.67 o 
   6   5   4       98.96      100.98      5.38 o 
   7   5   4       68.84       69.48      8.16 o 
   8   5   4        4.62       12.32     10.66 o 
 -10   6   4      149.17      141.12      9.05 o 
  -9   6   4        0.40        9.18      4.18 o 
  -8   6   4      148.18      161.29      7.00 o 
  -7   6   4       71.44       77.48      5.05 o 
  -6   6   4      119.37      141.35      5.88 o 
  -5   6   4       54.92       49.97      3.92 o 
  -4   6   4       47.01       82.83      4.10 o 
  -3   6   4      414.08      334.30      6.81 o 
  -2   6   4      453.91      522.77      7.84 o 
  -1   6   4      372.76      532.15      6.25 o 
   0   6   4     7198.93     7408.92     46.41 o 
   1   6   4      696.12      572.83      6.85 o 
   2   6   4        5.78        5.77      1.44 o 
   3   6   4        4.79        9.02      1.84 o 
   4   6   4      532.70      490.50      9.36 o 
   5   6   4      157.67      183.86      6.41 o 
   6   6   4       11.40       19.28      3.89 o 
   7   6   4        1.78        7.37      4.65 o 
   8   6   4       17.25        4.61      8.30 o 
  -9   7   4       36.50       23.65      4.81 o 
  -8   7   4       71.30       51.36      5.03 o 
  -7   7   4      323.24      339.35     12.06 o 
  -6   7   4       29.44       50.01      4.48 o 
  -5   7   4      109.35      124.78      5.48 o 
  -4   7   4      696.32      587.93     10.19 o 
  -3   7   4      752.30      809.94     11.76 o 
  -2   7   4       11.98        8.07      1.35 o 
  -1   7   4      341.62      392.35      5.48 o 
   0   7   4     1390.98     1336.87     11.30 o 
   1   7   4     1117.57     1207.26     11.46 o 
   2   7   4      151.88      155.93      3.68 o 
   3   7   4      606.74      594.68     10.15 o 
   4   7   4       51.78       44.46      3.78 o 
   5   7   4       96.41       78.65      4.96 o 
   6   7   4        0.43        5.25      3.21 o 
   7   7   4      182.67      168.51     11.11 o 
   8   7   4        3.66        8.02      6.27 o 
  -9   8   4        1.32        2.44      4.53 o 
  -8   8   4       31.01       28.18      5.52 o 
  -7   8   4       14.21       27.22      4.17 o 
  -6   8   4      639.15      601.49     11.73 o 
  -5   8   4      296.27      210.59      6.92 o 
  -4   8   4      280.62      268.30      7.06 o 
  -3   8   4       19.55       19.62      2.90 o 
  -2   8   4     1748.06     1771.91     18.82 o 
  -1   8   4       17.64        6.03      2.67 o 
   0   8   4      468.42      502.02      6.30 o 
   1   8   4       46.57       45.35      2.33 o 
   2   8   4       59.14       57.34      4.24 o 
   3   8   4        8.00       16.78      2.65 o 
   4   8   4      145.07      147.43      5.94 o 
   5   8   4      146.07      169.96     13.54 o 
   6   8   4        0.09       -3.09      3.09 o 
   7   8   4        1.40        4.37      6.14 o 
   8   8   4        2.22        0.78      8.89 o 
  -9   9   4        6.75        6.71      5.55 o 
  -8   9   4       66.93       57.69      5.67 o 
  -7   9   4       67.35       61.01      5.20 o 
  -6   9   4        5.99        6.06      3.32 o 
  -5   9   4        1.69       10.30      3.23 o 
  -4   9   4      125.85       78.04      4.58 o 
  -3   9   4      323.52      326.37      7.83 o 
  -2   9   4      588.95      471.68      9.09 o 
  -1   9   4      312.50      274.27      5.16 o 
   0   9   4       31.81       26.31      2.14 o 
   1   9   4      212.20      221.80      4.49 o 
   2   9   4      787.55      749.51     10.89 o 
   3   9   4       96.91      106.46      4.71 o 
   4   9   4       13.23       18.34      3.80 o 
   5   9   4      116.91      126.92      6.19 o 
   6   9   4       12.19       14.54      4.81 o 
   7   9   4       95.65       84.87      8.05 o 
  -8  10   4       24.68       34.29      5.07 o 
  -7  10   4       12.24       13.43      4.03 o 
  -6  10   4      198.20      181.86      8.46 o 
  -5  10   4      407.96      347.96      9.12 o 
  -4  10   4       77.43       78.14      4.92 o 
  -3  10   4      175.74      148.44      6.05 o 
  -2  10   4      984.99     1111.02     15.31 o 
  -1  10   4      574.14      438.52      7.68 o 
   0  10   4      957.41      942.83      9.96 o 
   1  10   4      140.26      109.34      3.97 o 
   2  10   4      101.21      110.23      5.29 o 
   3  10   4       33.45       28.65      3.32 o 
   4  10   4      158.77      164.01     10.20 o 
   5  10   4      118.17       96.51      7.72 o 
   6  10   4       17.03       26.70      7.86 o 
   7  10   4        2.37        4.89      5.78 o 
  -8  11   4       21.94        9.93      4.40 o 
  -7  11   4       23.17       23.79      4.59 o 
  -6  11   4        0.38       -0.27      3.44 o 
  -5  11   4       11.99       11.86      3.61 o 
  -4  11   4       87.53       64.98      4.82 o 
  -3  11   4      783.78      790.87     13.31 o 
  -2  11   4      287.50      272.60      7.64 o 
  -1  11   4        0.89        5.06      3.12 o 
   0  11   4       11.67       10.58      2.90 o 
   1  11   4      197.44      224.79      6.80 o 
   2  11   4        1.89        6.67      2.53 o 
   3  11   4        2.37       -1.36      2.64 o 
   4  11   4       91.95       81.20      5.55 o 
   5  11   4       23.38       15.45      4.71 o 
   6  11   4       67.41       68.06     11.58 o 
  -7  12   4       46.10       46.45      5.33 o 
  -6  12   4        6.37        6.38      3.89 o 
  -5  12   4        8.57        9.71      3.46 o 
  -4  12   4       78.75       53.40      4.71 o 
  -3  12   4        7.42        5.04      3.20 o 
  -2  12   4      376.63      340.68      8.71 o 
  -1  12   4      484.05      485.52     11.95 o 
   0  12   4       92.81       95.43      4.65 o 
   1  12   4       99.25      103.46      5.30 o 
   2  12   4      107.77      136.97      5.69 o 
   3  12   4      668.12      787.26     17.40 o 
   4  12   4      111.88      105.92      7.51 o 
   5  12   4        0.52        6.90      4.65 o 
   6  12   4       17.93       15.74      5.23 o 
  -6  13   4        0.07       -2.60      3.61 o 
  -5  13   4       49.36       47.16      5.08 o 
  -4  13   4       32.44       45.23      4.72 o 
  -3  13   4      116.94      119.26      6.29 o 
  -2  13   4      161.54      164.84      8.02 o 
  -1  13   4        7.06        9.22      4.91 o 
   0  13   4       15.72       19.99      4.43 o 
   1  13   4      259.51      246.75      6.51 o 
   2  13   4      260.51      299.69      9.27 o 
   3  13   4       15.06       32.38      4.77 o 
   4  13   4       12.76       23.03      5.61 o 
   5  13   4        4.88       18.12      5.53 o 
  -6  14   4       10.99       15.13      4.68 o 
  -5  14   4        0.24       -1.12      3.85 o 
  -4  14   4        1.84       -0.49      5.11 o 
  -3  14   4        0.10       -3.78      3.78 o 
  -2  14   4        3.87        0.14      3.84 o 
  -1  14   4      207.77      218.33      9.04 o 
   0  14   4       69.77       74.25      5.90 o 
   1  14   4       25.52       28.41      3.54 o 
   2  14   4       10.90       14.33      4.04 o 
   3  14   4      124.93      146.10     10.58 o 
   4  14   4       45.39       52.43     11.20 o 
  -4  15   4       89.19      114.79      8.20 o 
  -3  15   4       86.64       70.11      8.84 o 
  -2  15   4       37.43       45.64      5.88 o 
  -1  15   4       15.88       18.01      4.96 o 
   0  15   4       48.16       41.02      5.91 o 
   1  15   4       15.40        6.14      3.43 o 
   2  15   4       25.17       39.14      5.13 o 
   3  15   4       10.13       10.14      6.01 o 
  -3  16   4        0.96       -4.36      4.77 o 
  -2  16   4        0.46        4.24      4.75 o 
  -1  16   4      135.99      146.61      8.80 o 
   0  16   4       18.34       14.90      4.60 o 
   1  16   4       16.02       11.06      6.42 o 
  -9   0   5       84.68       95.57      8.03 o 
  -7   0   5      297.05      294.39     10.71 o 
  -5   0   5       30.28      118.02      4.53 o 
  -3   0   5    11078.99    11591.91    105.84 o 
  -1   0   5     4322.27     3112.85     46.41 o 
   1   0   5     1228.65     1472.69     33.37 o 
   3   0   5      765.91      626.12     20.38 o 
   5   0   5      891.20      756.72     17.34 o 
   7   0   5      109.39      114.23      8.57 o 
   9   0   5       14.74       10.86      6.25 o 
 -10   1   5       30.49       26.80      6.82 o 
  -9   1   5        1.44       -0.48      3.59 o 
  -8   1   5      439.35      509.33     10.48 o 
  -7   1   5      123.96       85.75      4.05 o 
  -6   1   5      345.66      303.18      5.32 o 
  -5   1   5      289.50      266.80      4.57 o 
  -4   1   5    10237.46    12058.97     78.41 o 
  -3   1   5     3348.96     3635.69     25.55 o 
  -2   1   5       21.34        5.61      1.10 o 
  -1   1   5     1312.80     1096.82      9.54 o 
   0   1   5      523.52      682.49      6.35 o 
   1   1   5     1514.09     1738.56     31.45 o 
   2   1   5     1268.28     1481.26     28.16 o 
   3   1   5     1719.63     1599.26     16.90 o 
   4   1   5      401.74      475.91      7.60 o 
   5   1   5      127.89      153.25     10.16 o 
   6   1   5      302.11      305.99      8.32 o 
   7   1   5       43.64       37.80      4.40 o 
   8   1   5      116.15       98.04      6.21 o 
   9   1   5        6.28        5.47      4.51 o 
 -10   2   5        1.40        2.02      4.41 o 
  -9   2   5        1.79       -3.47      3.47 o 
  -8   2   5      153.83      178.21      7.90 o 
  -7   2   5      594.16      638.64     11.57 o 
  -6   2   5      317.50      414.12      7.28 o 
  -5   2   5      140.18      204.27      4.59 o 
  -4   2   5       39.74       75.58      3.06 o 
  -3   2   5     3893.22     3930.14     38.56 o 
  -2   2   5     1429.80     1479.60     13.29 o 
  -1   2   5      136.71      201.19      3.21 o 
   0   2   5        0.79       71.24      2.02 o 
   1   2   5     1867.95     1897.53     16.32 o 
   2   2   5      368.03      437.62      6.75 o 
   3   2   5     5608.88     5845.78     44.78 o 
   4   2   5      484.36      469.66      7.54 o 
   5   2   5        9.01        8.26      3.51 o 
   6   2   5      119.32      127.33      5.82 o 
   7   2   5      130.33      145.55      6.66 o 
   8   2   5        2.03        0.39      4.59 o 
   9   2   5       11.22       14.95      5.01 o 
 -10   3   5       81.66       69.01      7.46 o 
  -9   3   5       16.70       22.47      4.90 o 
  -8   3   5        7.47        3.45      3.05 o 
  -7   3   5      144.12      130.05      5.78 o 
  -6   3   5      609.84      629.34      9.17 o 
  -5   3   5      261.42      227.24      5.15 o 
  -4   3   5     1178.70     1093.62     14.91 o 
  -3   3   5     2165.48     2041.77     17.81 o 
  -2   3   5      173.63      131.93      3.29 o 
  -1   3   5      743.18      550.90      6.55 o 
   0   3   5     2608.32     2894.20     20.78 o 
   1   3   5      548.92      668.05     13.30 o 
   2   3   5      175.03      178.51      3.73 o 
   3   3   5      242.54      383.35      6.56 o 
   4   3   5      445.24      469.20      7.73 o 
   5   3   5      222.36      190.83      7.28 o 
   6   3   5        3.78        5.93      2.90 o 
   7   3   5       22.31       19.89      4.64 o 
   8   3   5        0.54        6.28      4.53 o 
 -10   4   5        6.58       13.04      5.35 o 
  -9   4   5        9.25        6.04      4.31 o 
  -8   4   5       42.20       28.27      3.95 o 
  -7   4   5      388.58      420.18      9.37 o 
  -6   4   5       11.12       12.47      4.69 o 
  -5   4   5      660.52      556.64      8.11 o 
  -4   4   5      141.67      131.35      3.88 o 
  -3   4   5     2176.24     2138.07     18.75 o 
  -2   4   5        5.51        4.48      1.39 o 
  -1   4   5     3953.36     3700.37     26.08 o 
   0   4   5      636.93      594.59      6.42 o 
   1   4   5      801.04      749.55      8.10 o 
   2   4   5      439.96      442.65      6.08 o 
   3   4   5     4062.41     3744.97     33.35 o 
   4   4   5      160.13      181.61      5.10 o 
   5   4   5      111.93      111.28      4.59 o 
   6   4   5        5.75        0.38      3.39 o 
   7   4   5      273.25      228.74      9.22 o 
   8   4   5        0.48       -0.16      3.95 o 
 -10   5   5      170.83      173.26      9.54 o 
  -9   5   5       28.49       10.54      3.99 o 
  -8   5   5       75.09       78.68      5.34 o 
  -7   5   5      675.78      644.51     11.90 o 
  -6   5   5      245.08      309.66      7.79 o 
  -5   5   5       30.33       25.25      3.17 o 
  -4   5   5      559.18      549.95     11.47 o 
  -3   5   5       85.59       68.30      2.96 o 
  -2   5   5       45.96       93.33      2.83 o 
  -1   5   5     1309.01     1342.92     11.57 o 
   0   5   5     4156.08     4111.83     29.08 o 
   1   5   5        0.60        4.21      1.19 o 
   2   5   5       39.81       27.73      1.79 o 
   3   5   5        1.92       13.55      2.34 o 
   4   5   5      413.73      320.02      7.17 o 
   5   5   5       13.81       24.03      4.12 o 
   6   5   5      168.15      184.66      9.53 o 
   7   5   5        6.17       15.24      4.89 o 
   8   5   5        0.39       -2.77      8.52 o 
 -10   6   5        5.35       13.31      6.02 o 
  -9   6   5       96.77      110.22      6.67 o 
  -8   6   5       60.42       60.01      6.15 o 
  -7   6   5       30.99       36.14      4.18 o 
  -6   6   5      375.17      373.30      8.80 o 
  -5   6   5      584.39      491.76     11.08 o 
  -4   6   5        1.33        7.46      2.54 o 
  -3   6   5      279.22      289.63      5.30 o 
  -2   6   5      667.74      590.60      6.67 o 
  -1   6   5     6038.85     5945.82     40.78 o 
   0   6   5      181.74      167.62      5.54 o 
   1   6   5      968.61      945.87      8.73 o 
   2   6   5     1342.15     1299.26     12.64 o 
   3   6   5      692.88      594.93      8.78 o 
   4   6   5       49.44       60.94      4.16 o 
   5   6   5       92.07       63.76      4.65 o 
   6   6   5       86.10       84.70      6.38 o 
   7   6   5       80.37       76.43      7.55 o 
   8   6   5        9.06        8.71      6.28 o 
  -9   7   5        3.35        2.90      4.01 o 
  -8   7   5       56.81       38.36      4.77 o 
  -7   7   5       24.73       30.68      4.63 o 
  -6   7   5       36.02       35.95      4.07 o 
  -5   7   5      817.27      792.05     12.72 o 
  -4   7   5     2070.45     1843.49     21.06 o 
  -3   7   5      134.51      137.23      5.07 o 
  -2   7   5      167.62      235.08      4.25 o 
  -1   7   5        6.27       11.68      1.64 o 
   0   7   5     2330.79     2019.30     16.72 o 
   1   7   5       71.81       79.37      2.73 o 
   2   7   5       97.52       86.68      3.01 o 
   3   7   5        1.62        7.24      3.01 o 
   4   7   5      245.33      228.78      9.30 o 
   5   7   5       10.50       10.63      3.21 o 
   6   7   5       83.97       73.87      6.34 o 
   7   7   5        7.32       10.69      9.65 o 
   8   7   5       14.31       10.46      6.53 o 
  -9   8   5       17.56       16.71      7.45 o 
  -8   8   5       20.01       12.85      4.20 o 
  -7   8   5      349.10      347.05      9.54 o 
  -6   8   5      146.64      168.69      6.81 o 
  -5   8   5        4.76       -0.02      2.63 o 
  -4   8   5       58.23       52.64      4.03 o 
  -3   8   5      595.85      574.58     10.14 o 
  -2   8   5      788.42      753.35     11.38 o 
  -1   8   5       90.39       62.76      2.70 o 
   0   8   5      469.19      575.49      7.48 o 
   1   8   5        2.08        2.86      1.58 o 
   2   8   5      148.12      171.33      4.65 o 
   3   8   5       69.41       68.35      4.04 o 
   4   8   5      364.48      350.25      8.90 o 
   5   8   5       12.49       10.32      3.43 o 
   6   8   5        7.40       10.20      3.86 o 
   7   8   5        5.51        2.79      6.40 o 
  -9   9   5       34.78       26.95      5.25 o 
  -8   9   5      173.09      191.89      8.15 o 
  -7   9   5        6.32       10.01      3.83 o 
  -6   9   5       11.99       10.48      3.37 o 
  -5   9   5      298.49      274.07     10.72 o 
  -4   9   5      782.87      685.02     11.95 o 
  -3   9   5      118.59      129.87      6.14 o 
  -2   9   5       90.51       81.66      4.50 o 
  -1   9   5       39.93       37.15      3.15 o 
   0   9   5     1313.49     1261.21     12.59 o 
   1   9   5       51.15       46.02      2.62 o 
   2   9   5      316.32      354.19      7.49 o 
   3   9   5       22.29       21.49      3.09 o 
   4   9   5      651.52      713.72     12.76 o 
   5   9   5       40.02       36.14      4.35 o 
   6   9   5       74.63       77.55      6.80 o 
   7   9   5        4.90        7.79      7.64 o 
  -8  10   5       37.63       40.01      5.38 o 
  -7  10   5       87.16       95.05      9.41 o 
  -6  10   5       13.45       16.97      3.92 o 
  -5  10   5       28.17       37.61      4.13 o 
  -4  10   5      178.64      178.13      6.56 o 
  -3  10   5      746.81      759.49     12.69 o 
  -2  10   5      113.43      120.97      5.38 o 
  -1  10   5       68.30       74.04      3.74 o 
   0  10   5       59.27       52.35      3.13 o 
   1  10   5       32.65       25.72      2.73 o 
   2  10   5       24.28       20.49      3.12 o 
   3  10   5        4.78       11.06      2.85 o 
   4  10   5       96.96       93.71      5.92 o 
   5  10   5        1.74        0.65      3.46 o 
   6  10   5        4.01       12.10      5.18 o 
  -8  11   5       16.40       28.91      6.37 o 
  -7  11   5        5.75        2.33      4.08 o 
  -6  11   5       17.01       10.91      3.92 o 
  -5  11   5       78.39       69.77      7.01 o 
  -4  11   5      142.90      151.23      6.49 o 
  -3  11   5      366.91      427.04     12.16 o 
  -2  11   5      167.63      140.16      5.91 o 
  -1  11   5      198.97      218.29      9.50 o 
   0  11   5      232.21      247.73      7.21 o 
   1  11   5      261.87      314.92      6.58 o 
   2  11   5        2.86        3.01      2.53 o 
   3  11   5       12.79       18.56      3.39 o 
   4  11   5       32.84       37.60      5.10 o 
   5  11   5      151.01      142.45      8.45 o 
   6  11   5       72.07       69.70      8.15 o 
  -7  12   5       45.04       44.55      5.61 o 
  -6  12   5        5.92        2.68      3.82 o 
  -5  12   5      142.23      158.57      7.19 o 
  -4  12   5       58.82       63.74      5.14 o 
  -3  12   5      707.12      651.32     12.89 o 
  -2  12   5      226.88      251.38      9.78 o 
  -1  12   5       86.87      123.97      6.74 o 
   0  12   5       25.97       25.01      3.59 o 
   1  12   5      149.59      139.06      8.67 o 
   2  12   5      226.30      280.35      7.77 o 
   3  12   5      116.52      152.33      8.13 o 
   4  12   5        0.63        3.25      3.75 o 
   5  12   5       10.41       10.89      7.20 o 
  -6  13   5       35.32       28.65      5.15 o 
  -5  13   5       21.57       26.51      4.51 o 
  -4  13   5        1.69        1.20      3.43 o 
  -3  13   5        2.26        0.18      3.38 o 
  -2  13   5       15.41        6.42      3.81 o 
  -1  13   5       99.90       99.22      6.70 o 
   0  13   5       15.28       17.92      4.39 o 
   1  13   5       93.45      103.80      6.05 o 
   2  13   5       24.10       23.41      7.32 o 
   3  13   5       21.39       36.17      9.86 o 
   4  13   5       33.74       28.74      5.71 o 
   5  13   5       12.45       15.76      5.42 o 
  -5  14   5        3.95        1.90      3.98 o 
  -4  14   5        7.19        2.93      3.81 o 
  -3  14   5       32.48       30.04      5.34 o 
  -2  14   5      192.93      201.28      9.11 o 
  -1  14   5      121.23      147.38      8.04 o 
   0  14   5       13.22       18.59      4.75 o 
   1  14   5        4.42        3.38      4.24 o 
   2  14   5      122.07      137.87      7.32 o 
   3  14   5       58.48       48.41      6.24 o 
   4  14   5       58.67       55.95      6.69 o 
  -4  15   5       59.25       43.28      6.35 o 
  -3  15   5        7.53        5.46      4.46 o 
  -2  15   5        2.12       -4.16      4.16 o 
  -1  15   5      131.89      141.75      8.50 o 
   0  15   5       16.20        5.80      4.63 o 
   1  15   5       24.97       22.29      5.36 o 
   2  15   5        2.77        5.60      3.92 o 
  -2  16   5      124.75      118.41      8.59 o 
  -1  16   5       14.23       14.02      5.28 o 
   0  16   5        9.33       12.72      5.01 o 
 -10   0   6        0.06       11.18      8.69 o 
  -8   0   6       50.14       58.59      6.77 o 
  -6   0   6      209.04      160.44      5.71 o 
  -4   0   6     8424.81     9085.24     85.10 o 
  -2   0   6      964.20      612.61     11.04 o 
   0   0   6      397.22      770.83     10.13 o 
   2   0   6     2879.28     2277.72    157.09 o 
   4   0   6      303.93      330.55     11.10 o 
   6   0   6     1056.66      998.70     22.45 o 
   8   0   6        1.65       -2.26      4.78 o 
 -10   1   6        3.94        3.58      5.64 o 
  -9   1   6       86.88       60.03      5.89 o 
  -8   1   6       31.93       20.54      3.64 o 
  -7   1   6      779.79      868.74     13.40 o 
  -6   1   6       94.38       83.97      3.64 o 
  -5   1   6     1246.69     1110.71     10.66 o 
  -4   1   6       29.97       22.23      1.71 o 
  -3   1   6     1382.19     1245.53     10.81 o 
  -2   1   6       32.49       83.52      2.45 o 
  -1   1   6       45.51      208.10      3.42 o 
   0   1   6       92.21       74.23      2.08 o 
   1   1   6      274.68      241.76      4.23 o 
   2   1   6        8.87       14.52      2.41 o 
   3   1   6     1008.07      815.67      9.80 o 
   4   1   6      373.76      333.94      7.93 o 
   5   1   6       42.15       43.66      4.00 o 
   6   1   6       20.22       16.10      3.71 o 
   7   1   6       82.07       77.87      5.47 o 
   8   1   6       11.98       11.52      4.06 o 
 -10   2   6       18.00       30.92      5.61 o 
  -9   2   6       83.75       97.10      6.85 o 
  -8   2   6      192.96      193.32      8.33 o 
  -7   2   6        9.24       18.73      2.82 o 
  -6   2   6       18.16       36.67      2.88 o 
  -5   2   6      377.11      463.79      7.29 o 
  -4   2   6     2282.59     2056.03     18.58 o 
  -3   2   6      321.10      358.07      4.73 o 
  -2   2   6     2473.62     2399.27     17.94 o 
  -1   2   6     1609.28     1988.92     15.28 o 
   0   2   6     1537.40     1340.00     13.13 o 
   1   2   6       29.98       36.89      2.12 o 
   2   2   6     4926.51     4815.85     37.46 o 
   3   2   6      846.37     1093.42     12.64 o 
   4   2   6        9.34        5.06      2.65 o 
   5   2   6      414.46      448.98     10.62 o 
   6   2   6       28.78       29.26      5.66 o 
   7   2   6        6.98       12.00      3.87 o 
   8   2   6        9.42        9.00      4.67 o 
 -10   3   6       14.69        8.23      4.85 o 
  -9   3   6       61.00       67.81      6.32 o 
  -8   3   6       83.15       84.28      5.74 o 
  -7   3   6      169.82      168.03      6.16 o 
  -6   3   6       95.56       55.60      3.33 o 
  -5   3   6     1132.91     1069.05     12.18 o 
  -4   3   6       62.71      162.70      4.23 o 
  -3   3   6      274.03      327.47      5.56 o 
  -2   3   6     1126.14      942.61     10.77 o 
  -1   3   6     1311.74     1155.96     10.14 o 
   0   3   6      255.53      181.27      3.31 o 
   1   3   6     1227.62     1254.28     12.52 o 
   2   3   6     1150.91     1003.45     10.08 o 
   3   3   6     4648.13     4634.50     37.17 o 
   4   3   6      207.12      169.19      6.01 o 
   5   3   6      129.61      164.00      6.33 o 
   6   3   6        0.32        1.06      2.96 o 
   7   3   6       56.62       43.39      5.56 o 
   8   3   6        4.63       -3.59      4.14 o 
 -10   4   6       46.86       40.74      6.20 o 
  -9   4   6       12.12        6.97      4.31 o 
  -8   4   6      319.45      318.94      9.07 o 
  -7   4   6       19.44       17.51      3.19 o 
  -6   4   6      302.74      257.93      7.89 o 
  -5   4   6       30.13       10.81      2.21 o 
  -4   4   6     3567.66     3558.16     29.41 o 
  -3   4   6       14.69       11.67      1.79 o 
  -2   4   6      143.36      133.01      3.95 o 
  -1   4   6       96.06      189.72      4.19 o 
   0   4   6     1451.25     1614.90     13.37 o 
   1   4   6      444.46      453.09      6.89 o 
   2   4   6      942.81     1048.10     10.68 o 
   3   4   6       63.51      123.57      4.43 o 
   4   4   6      529.77      579.90      9.09 o 
   5   4   6       39.22       36.81      6.54 o 
   6   4   6       18.37       26.51      4.59 o 
   7   4   6        1.09        6.17      4.17 o 
   8   4   6        0.46       -0.77      5.77 o 
 -10   5   6        6.59       -0.08      4.75 o 
  -9   5   6        8.43        4.51      3.77 o 
  -8   5   6       16.36        3.30      3.41 o 
  -7   5   6       62.19       95.08      5.33 o 
  -6   5   6       19.23       18.12      3.38 o 
  -5   5   6     2333.19     2471.77     26.00 o 
  -4   5   6      184.19      207.83      4.90 o 
  -3   5   6       18.08       29.40      2.31 o 
  -2   5   6        2.64       -0.37      1.36 o 
  -1   5   6     6603.42     7341.32     49.48 o 
   0   5   6      752.01      704.99      7.68 o 
   1   5   6      118.22      141.88      3.44 o 
   2   5   6        6.08        3.09      1.78 o 
   3   5   6      585.52      649.18      9.35 o 
   4   5   6      805.73      766.80     10.81 o 
   5   5   6      306.57      348.71     10.46 o 
   6   5   6        0.10        3.84      3.80 o 
   7   5   6       18.20       16.14      4.66 o 
   8   5   6        6.05       11.59      4.91 o 
 -10   6   6       16.50       15.54      5.49 o 
  -9   6   6       18.81       16.04      4.30 o 
  -8   6   6      148.14      161.51      7.37 o 
  -7   6   6        2.29        7.22      3.19 o 
  -6   6   6      231.25      242.60      7.53 o 
  -5   6   6     1391.48     1378.68     17.67 o 
  -4   6   6     2256.48     2203.62     31.92 o 
  -3   6   6      126.98      160.31      4.34 o 
  -2   6   6      225.59      282.90      5.41 o 
  -1   6   6      880.47      886.16      9.18 o 
   0   6   6     2361.44     2466.94     19.47 o 
   1   6   6       26.35       17.44      1.91 o 
   2   6   6      142.81      161.65      4.31 o 
   3   6   6      108.87      124.53      4.55 o 
   4   6   6      297.45      305.21      7.85 o 
   5   6   6       23.32       32.10      4.88 o 
   6   6   6      116.45      139.45     11.63 o 
   7   6   6        1.19        1.19      4.16 o 
   8   6   6        1.73        6.39      5.91 o 
  -9   7   6        0.97        5.12      3.88 o 
  -8   7   6       83.98       80.28      5.82 o 
  -7   7   6      246.48      262.62      8.46 o 
  -6   7   6      384.72      479.72     10.48 o 
  -5   7   6      358.45      410.89      9.13 o 
  -4   7   6        7.37        1.49      2.76 o 
  -3   7   6      588.30      531.13      9.52 o 
  -2   7   6        8.60       10.58      2.06 o 
  -1   7   6     1195.36     1249.76     11.91 o 
   0   7   6      107.87      102.67      3.80 o 
   1   7   6        2.35        2.64      1.92 o 
   2   7   6       32.94       26.77      2.53 o 
   3   7   6      303.78      299.71      7.52 o 
   4   7   6      706.72      669.17     11.92 o 
   5   7   6        5.98        9.65      3.27 o 
   6   7   6        5.84        9.19      4.50 o 
   7   7   6        0.95       -2.59      4.26 o 
  -9   8   6       15.30       18.86      4.62 o 
  -8   8   6      108.94      129.91      7.31 o 
  -7   8   6       77.00       80.01      5.67 o 
  -6   8   6      324.85      348.53      9.09 o 
  -5   8   6      410.88      470.12      9.96 o 
  -4   8   6      207.71      198.63      6.39 o 
  -3   8   6      399.65      404.94      8.58 o 
  -2   8   6      111.37      151.38      4.49 o 
  -1   8   6       92.89      125.28      3.79 o 
   0   8   6       15.07       15.31      2.20 o 
   1   8   6      250.73      257.64      5.21 o 
   2   8   6     1420.48     1394.11     14.33 o 
   3   8   6       67.06       45.21      3.59 o 
   4   8   6       56.16       54.02      5.38 o 
   5   8   6        3.05        7.91      3.29 o 
   6   8   6      141.38      143.52     12.32 o 
   7   8   6        0.19        7.01      5.99 o 
  -9   9   6       15.59       16.99      5.35 o 
  -8   9   6        6.06       11.65      6.74 o 
  -7   9   6      217.50      242.01      8.46 o 
  -6   9   6      173.78      184.60      7.16 o 
  -5   9   6      291.37      287.01     10.79 o 
  -4   9   6       47.07       51.48      4.21 o 
  -3   9   6      715.24      691.11     11.89 o 
  -2   9   6       56.40       78.29      4.40 o 
  -1   9   6      748.23      816.24      9.56 o 
   0   9   6       34.69       51.44      3.84 o 
   1   9   6        8.56       13.73      2.75 o 
   2   9   6      138.61      166.78      5.54 o 
   3   9   6       62.23       73.60      4.33 o 
   4   9   6        3.05        0.68      3.07 o 
   5   9   6        0.82        0.52      3.83 o 
   6   9   6        1.51        6.30      5.05 o 
   7   9   6        0.11        6.94      6.31 o 
  -8  10   6       42.22       58.47      5.77 o 
  -7  10   6       19.24       17.92      4.44 o 
  -6  10   6        4.11       12.28      3.78 o 
  -5  10   6        0.21        3.08      3.04 o 
  -4  10   6      109.42      130.14      5.91 o 
  -3  10   6      522.16      485.24     10.33 o 
  -2  10   6       54.00       65.18      6.66 o 
  -1  10   6       24.65        6.40      2.78 o 
   0  10   6       85.18       63.10      3.33 o 
   1  10   6      237.84      262.08     11.58 o 
   2  10   6       55.37       61.44      4.22 o 
   3  10   6      125.53      119.50      7.17 o 
   4  10   6       32.47       37.31      4.58 o 
   5  10   6       53.75       59.79      5.48 o 
   6  10   6       78.33       60.59      8.81 o 
  -8  11   6       14.55       15.27      4.85 o 
  -7  11   6       50.79       49.33      5.35 o 
  -6  11   6       67.26       72.59      5.70 o 
  -5  11   6      200.13      178.37      7.23 o 
  -4  11   6        0.04        5.17      3.24 o 
  -3  11   6      388.42      357.05      9.10 o 
  -2  11   6      223.69      271.28      7.77 o 
  -1  11   6      101.53       94.89      5.03 o 
   0  11   6       18.57       20.08      4.37 o 
   1  11   6      216.07      214.75      7.13 o 
   2  11   6       14.19       17.23      3.51 o 
   3  11   6      193.38      179.13      7.30 o 
   4  11   6       47.61       55.57      5.63 o 
   5  11   6      103.08      104.18      6.74 o 
   6  11   6       13.95       20.40      7.27 o 
  -7  12   6        3.04       -0.75      4.00 o 
  -6  12   6        0.87        4.37      4.02 o 
  -5  12   6       23.22       17.33      4.12 o 
  -4  12   6      168.34      162.79      7.06 o 
  -3  12   6       75.03       56.57      4.76 o 
  -2  12   6       25.31       26.86      4.14 o 
  -1  12   6       13.58       10.20      4.78 o 
   0  12   6       69.24       65.40      5.47 o 
   1  12   6      160.36      171.32     10.75 o 
   2  12   6       39.28       41.66      4.22 o 
   3  12   6       13.24       21.24      3.99 o 
   4  12   6        3.17       -1.35      3.72 o 
   5  12   6        2.79        7.89      6.02 o 
  -6  13   6       34.16       23.72      4.88 o 
  -5  13   6       17.13       25.29      4.55 o 
  -4  13   6        2.27        2.42      3.35 o 
  -3  13   6        5.10        3.29      3.34 o 
  -2  13   6      172.87      159.18      8.67 o 
  -1  13   6      155.37      131.76      7.51 o 
   0  13   6      186.70      173.42     10.56 o 
   1  13   6       66.03       66.09      5.62 o 
   2  13   6       84.34       95.95      8.49 o 
   3  13   6      118.22      108.24      6.08 o 
   4  13   6       52.04       38.54      6.14 o 
  -5  14   6       48.16       31.78      5.03 o 
  -4  14   6       94.46      102.18      6.59 o 
  -3  14   6       19.71       23.40      5.26 o 
  -2  14   6       39.33       24.02      7.48 o 
  -1  14   6       23.76       12.48      6.61 o 
   0  14   6       75.71       64.58      8.33 o 
   1  14   6      102.18      108.50      7.85 o 
   2  14   6       25.73       22.36      4.59 o 
   3  14   6       12.87        8.66      6.04 o 
  -4  15   6        8.52        8.42      5.26 o 
  -3  15   6        0.08        3.03      4.78 o 
  -2  15   6       95.53       69.70      6.69 o 
  -1  15   6       11.54        2.90      5.63 o 
   0  15   6      123.14      152.58     11.20 o 
   1  15   6        0.02        6.61      4.34 o 
   2  15   6        3.03        5.05      4.99 o 
  -9   0   7      360.61      374.26     13.77 o 
  -7   0   7       11.67       19.68      4.65 o 
  -5   0   7     3023.17     2693.32     29.90 o 
  -3   0   7     3966.70     4330.57     47.70 o 
  -1   0   7      699.33      491.49      8.38 o 
   1   0   7     1508.70     1326.33     21.72 o 
   3   0   7     1121.93      957.39     19.36 o 
   5   0   7      605.14      593.31     16.34 o 
   7   0   7       81.32       79.13      8.02 o 
 -10   1   7        5.54        0.22      5.25 o 
  -9   1   7        0.02       -0.86      3.99 o 
  -8   1   7       99.64       78.31      4.94 o 
  -7   1   7       51.57       57.34      4.83 o 
  -6   1   7       32.15       25.68      3.87 o 
  -5   1   7       53.79       82.75      3.52 o 
  -4   1   7     1249.66     1012.61      9.81 o 
  -3   1   7     1210.40     1247.65     11.16 o 
  -2   1   7      553.68      470.43      7.41 o 
  -1   1   7      629.58      513.80      5.93 o 
   0   1   7        1.79        8.81      1.23 o 
   1   1   7       49.77       44.38      2.33 o 
   2   1   7     2180.09     2030.24     18.43 o 
   3   1   7      129.21      146.33      5.51 o 
   4   1   7      183.53      190.14      6.45 o 
   5   1   7       12.05        8.60      3.29 o 
   6   1   7      125.91      136.21      6.52 o 
   7   1   7        2.09        3.82      3.67 o 
   8   1   7       15.34       12.82      4.22 o 
 -10   2   7        0.04        2.28      4.51 o 
  -9   2   7      219.51      201.16     12.17 o 
  -8   2   7       47.08       56.84      5.57 o 
  -7   2   7       64.82       69.77      3.88 o 
  -6   2   7        0.86       10.91      2.32 o 
  -5   2   7     1729.00     1554.69     15.85 o 
  -4   2   7      510.69      397.94      5.37 o 
  -3   2   7      469.89      552.48      6.46 o 
  -2   2   7      141.94      118.09      3.73 o 
  -1   2   7     1476.41     1313.66     11.38 o 
   0   2   7      585.11      415.74      5.12 o 
   1   2   7      756.23      689.10      9.33 o 
   2   2   7      765.42      936.06     19.39 o 
   3   2   7      514.61      486.71     10.08 o 
   4   2   7      185.58      180.06      6.33 o 
   5   2   7       14.23       18.14      3.66 o 
   6   2   7       18.93       26.43      4.10 o 
   7   2   7        0.99        4.66      3.84 o 
   8   2   7        0.00        2.22      4.48 o 
 -10   3   7       18.30       27.75      5.57 o 
  -9   3   7       16.76       31.04      7.07 o 
  -8   3   7      284.90      294.08     11.88 o 
  -7   3   7       38.45       34.33      3.72 o 
  -6   3   7      267.97      288.82      6.36 o 
  -5   3   7       16.62       29.13      2.67 o 
  -4   3   7     1578.11     1407.63     14.45 o 
  -3   3   7      147.09      115.66      3.71 o 
  -2   3   7     3040.83     3083.17     22.77 o 
  -1   3   7      877.01      577.62      6.61 o 
   0   3   7      525.42      532.38      6.17 o 
   1   3   7       81.91      108.27      3.95 o 
   2   3   7     2456.33     2329.33     19.16 o 
   3   3   7       47.19       35.84      3.57 o 
   4   3   7      116.41      121.03      5.51 o 
   5   3   7        4.91        3.16      3.39 o 
   6   3   7       24.79       27.91      4.08 o 
   7   3   7       22.45       20.21      5.00 o 
   8   3   7       34.68       31.29      5.91 o 
 -10   4   7        9.00        7.90      5.09 o 
  -9   4   7       42.60       35.64      5.73 o 
  -8   4   7       15.63       14.15      3.59 o 
  -7   4   7       83.78       65.36      5.81 o 
  -6   4   7        6.60        8.30      2.82 o 
  -5   4   7     1101.23     1135.85     13.18 o 
  -4   4   7      117.54       87.19      4.21 o 
  -3   4   7        3.44        5.81      1.48 o 
  -2   4   7       22.26       43.87      2.29 o 
  -1   4   7      511.29      464.48      6.59 o 
   0   4   7      211.86      142.92      3.36 o 
   1   4   7     1759.76     1881.50     17.67 o 
   2   4   7       48.20       83.59      3.30 o 
   3   4   7      223.43      265.63      5.98 o 
   4   4   7      112.71      102.76      5.72 o 
   5   4   7      339.65      369.63      9.20 o 
   6   4   7        0.17       -2.42      3.50 o 
   7   4   7       18.36       25.07      6.86 o 
   8   4   7        8.85        1.09      4.44 o 
 -10   5   7       17.46       24.92      5.75 o 
  -9   5   7       40.89       31.57      5.58 o 
  -8   5   7      256.84      329.17      9.14 o 
  -7   5   7       57.84       53.72      5.07 o 
  -6   5   7      463.28      491.08     10.02 o 
  -5   5   7       81.99       71.81      6.64 o 
  -4   5   7      597.36      604.07      8.82 o 
  -3   5   7     1110.58     1097.80     12.26 o 
  -2   5   7     3785.17     3718.01     27.28 o 
  -1   5   7      305.94      210.04      4.21 o 
   0   5   7       77.16       58.44      2.57 o 
   1   5   7      529.20      494.31      7.64 o 
   2   5   7     1517.68     1658.70     17.18 o 
   3   5   7       27.05       20.84      2.67 o 
   4   5   7      105.25      124.91      6.26 o 
   5   5   7        7.77        7.65      3.95 o 
   6   5   7       55.37       76.26      6.32 o 
   7   5   7        0.22       -3.92      3.92 o 
 -10   6   7        3.57        0.97      4.70 o 
  -9   6   7       66.34       93.30      6.30 o 
  -8   6   7        5.66       17.23      4.07 o 
  -7   6   7       12.31       12.27      3.46 o 
  -6   6   7      684.06      653.51     11.99 o 
  -5   6   7      749.03      873.79     16.40 o 
  -4   6   7       21.94       29.60      4.84 o 
  -3   6   7       31.19       41.15      2.84 o 
  -2   6   7       24.60       26.26      2.07 o 
  -1   6   7     1206.45     1242.94     12.84 o 
   0   6   7        0.44        0.48      1.46 o 
   1   6   7       66.11       56.58      3.16 o 
   2   6   7       50.83       64.82      3.78 o 
   3   6   7       42.61       54.39      3.53 o 
   4   6   7      105.47       97.57      6.30 o 
   5   6   7      163.41      160.27     10.37 o 
   6   6   7      111.99      115.33      9.00 o 
   7   6   7        1.10        0.01      4.07 o 
  -9   7   7       27.46       27.78      4.82 o 
  -8   7   7      162.82      174.99      8.19 o 
  -7   7   7      622.27      582.19     12.08 o 
  -6   7   7      273.65      295.45      8.37 o 
  -5   7   7      609.03      629.11     11.52 o 
  -4   7   7       30.47       71.41      4.55 o 
  -3   7   7      378.99      344.71     12.05 o 
  -2   7   7      766.94      783.61     10.19 o 
  -1   7   7       15.63       32.63      3.08 o 
   0   7   7      120.40       97.70      3.49 o 
   1   7   7       84.69       85.08      3.82 o 
   2   7   7      767.53      776.89     10.46 o 
   3   7   7      240.20      261.16      6.49 o 
   4   7   7       27.46       25.37      3.76 o 
   5   7   7        4.95        3.39      3.85 o 
   6   7   7       49.99       37.47      6.12 o 
   7   7   7        7.13       12.39      5.03 o 
  -9   8   7       75.11       89.11      6.48 o 
  -8   8   7        0.82        3.12      3.86 o 
  -7   8   7        0.03        5.33      3.66 o 
  -6   8   7       62.08       68.79      5.09 o 
  -5   8   7      227.32      241.26      7.44 o 
  -4   8   7       38.03       33.67      3.70 o 
  -3   8   7        2.39        3.67      2.68 o 
  -2   8   7        0.44        4.45      2.22 o 
  -1   8   7     1063.21     1125.05     11.69 o 
   0   8   7        8.96       10.08      2.07 o 
   1   8   7      399.38      409.93      7.64 o 
   2   8   7        1.04        6.95      3.53 o 
   3   8   7      227.36      225.80      6.41 o 
   4   8   7        5.90       -1.83      2.91 o 
   5   8   7       22.06       24.13      4.94 o 
   6   8   7        0.18       -4.19      4.19 o 
  -9   9   7        1.77        0.48      3.93 o 
  -8   9   7      115.30      122.83      7.16 o 
  -7   9   7       55.61       43.25      5.00 o 
  -6   9   7       22.32       14.41      3.60 o 
  -5   9   7        0.80        6.91      3.11 o 
  -4   9   7        5.74       16.14      3.36 o 
  -3   9   7      190.07      156.77      6.00 o 
  -2   9   7      127.86      132.32      5.49 o 
  -1   9   7       12.59       16.62      3.51 o 
   0   9   7       68.51       65.28      3.24 o 
   1   9   7       81.10       95.13      4.39 o 
   2   9   7       57.91       41.59      3.78 o 
   3   9   7      279.03      305.21      7.57 o 
   4   9   7        1.64       -1.59      3.02 o 
   5   9   7        0.03       -2.17      4.07 o 
   6   9   7        3.46        5.11      5.05 o 
  -8  10   7        7.42        3.16      4.07 o 
  -7  10   7        6.79        9.46      4.01 o 
  -6  10   7       64.18       54.01      5.05 o 
  -5  10   7      226.32      205.86      7.44 o 
  -4  10   7      227.86      233.75      7.55 o 
  -3  10   7        9.73        8.08      3.56 o 
  -2  10   7       24.81       17.54      3.33 o 
  -1  10   7      424.90      396.32      8.88 o 
   0  10   7      267.68      322.39      7.09 o 
   1  10   7      554.91      579.08     10.96 o 
   2  10   7       15.39       15.72      3.10 o 
   3  10   7      229.28      201.64      6.61 o 
   4  10   7       16.39       18.21      4.04 o 
   5  10   7       82.49       73.61      7.16 o 
   6  10   7        0.35        1.11      6.33 o 
  -7  11   7        5.92        0.19      3.88 o 
  -6  11   7      108.26      114.14      6.59 o 
  -5  11   7        6.90        4.14      3.50 o 
  -4  11   7      199.18      179.15      7.10 o 
  -3  11   7       76.49       74.57      5.14 o 
  -2  11   7       42.27       40.72      4.06 o 
  -1  11   7        0.85        0.02      2.73 o 
   0  11   7        0.30       -0.08      4.57 o 
   1  11   7        3.15        2.65      3.74 o 
   2  11   7       42.69       46.30      4.13 o 
   3  11   7        8.97        8.20      5.41 o 
   4  11   7       63.32       55.51      5.45 o 
   5  11   7        0.01        4.72      5.27 o 
  -7  12   7        5.58       -0.41      3.94 o 
  -6  12   7       92.62       65.86      5.80 o 
  -5  12   7       42.52       37.68      4.85 o 
  -4  12   7       57.54       65.45      5.29 o 
  -3  12   7        1.01       -2.79      2.83 o 
  -2  12   7        8.14        5.97      3.38 o 
  -1  12   7       73.51       54.51      5.48 o 
   0  12   7      381.22      365.26     13.81 o 
   1  12   7      151.37      134.54     11.44 o 
   2  12   7        0.37       -2.94      2.94 o 
   3  12   7        1.26       -3.95      3.95 o 
   4  12   7       33.95       41.60      5.91 o 
  -6  13   7       79.04       96.27      6.87 o 
  -5  13   7        2.34       -1.84      3.63 o 
  -4  13   7       38.67       23.52      4.34 o 
  -3  13   7       41.71       40.82      4.61 o 
  -2  13   7      165.95      161.68      8.28 o 
  -1  13   7      116.01      117.65      7.46 o 
   0  13   7       25.52       34.89      7.03 o 
   1  13   7      212.52      221.00     17.69 o 
   2  13   7      138.62      150.67      7.52 o 
   3  13   7       25.98       26.92      4.35 o 
   4  13   7        3.21       -1.54      4.09 o 
  -5  14   7       22.49       20.57      4.86 o 
  -4  14   7       28.96       30.11      4.99 o 
  -3  14   7       31.90       22.52      5.27 o 
  -2  14   7       65.90       59.57      8.66 o 
  -1  14   7       51.95       34.56      7.33 o 
   0  14   7      138.96      131.31     10.45 o 
   1  14   7        7.21       16.08      5.31 o 
   2  14   7       29.95       35.82      6.20 o 
  -3  15   7       77.68       81.39      7.40 o 
  -2  15   7       39.83       33.79      5.94 o 
  -1  15   7       33.82       33.51      7.56 o 
   0  15   7        0.44       -5.56      5.75 o 
   1  15   7       56.84       62.06      7.02 o 
 -10   0   8      278.87      227.07     17.08 o 
  -8   0   8      388.39      322.49     12.14 o 
  -6   0   8      423.11      514.30     13.70 o 
  -4   0   8      466.61      571.65      9.95 o 
  -2   0   8       23.24       38.54      3.11 o 
   0   0   8        1.27       -1.47      1.47 o 
   2   0   8      863.69     1036.35     20.06 o 
   4   0   8      184.97      226.48     17.67 o 
   6   0   8      126.82      140.64      9.81 o 
 -10   1   8       14.39       10.25      6.19 o 
  -9   1   8       98.05      108.18      9.84 o 
  -8   1   8        0.51       -0.81      2.94 o 
  -7   1   8       91.59      148.52      7.36 o 
  -6   1   8      126.99      112.31      5.07 o 
  -5   1   8      648.48      806.68     12.48 o 
  -4   1   8       49.35       84.60      3.04 o 
  -3   1   8     3842.74     3858.84     28.05 o 
  -2   1   8     2611.55     2896.57     21.82 o 
  -1   1   8      144.01      290.04      4.54 o 
   0   1   8      515.41      539.03      6.18 o 
   1   1   8     1212.39     1206.14     15.69 o 
   2   1   8       68.62       88.17      4.52 o 
   3   1   8      116.98      105.38      9.89 o 
   4   1   8      201.10      206.44      7.04 o 
   5   1   8      439.84      486.89     10.99 o 
   6   1   8        0.93        5.09      3.57 o 
   7   1   8       38.36       30.54      4.74 o 
 -10   2   8       80.92      106.54      7.90 o 
  -9   2   8        1.81        8.81      4.61 o 
  -8   2   8       73.16       80.37      6.12 o 
  -7   2   8       13.81        9.48      3.09 o 
  -6   2   8      479.66      505.03     10.30 o 
  -5   2   8       36.80       57.90      3.26 o 
  -4   2   8       16.44       13.56      2.15 o 
  -3   2   8      467.64      325.36      5.12 o 
  -2   2   8     3005.75     3426.44     25.26 o 
  -1   2   8       87.27       69.91      2.59 o 
   0   2   8       11.28        4.48      1.27 o 
   1   2   8     1031.87     1064.68     11.73 o 
   2   2   8      720.66      767.16     11.88 o 
   3   2   8       26.18       30.64      3.97 o 
   4   2   8      168.35      172.89      6.48 o 
   5   2   8       75.85       73.83      5.79 o 
   6   2   8        0.10       -3.09      3.09 o 
   7   2   8       72.78       38.96      5.11 o 
 -10   3   8        1.75       10.12      4.78 o 
  -9   3   8      285.37      296.46     10.95 o 
  -8   3   8        2.32        0.12      3.45 o 
  -7   3   8        0.18        3.09      2.78 o 
  -6   3   8      261.31      238.29      6.06 o 
  -5   3   8     1375.75     1256.99     14.13 o 
  -4   3   8        1.37        8.69      2.09 o 
  -3   3   8     1105.70     1128.90     11.28 o 
  -2   3   8     1660.07     1689.39     14.40 o 
  -1   3   8      706.92      640.36      9.64 o 
   0   3   8        0.13       -0.92      1.73 o 
   1   3   8     1236.19     1335.20     13.94 o 
   2   3   8       19.42       17.64      2.40 o 
   3   3   8        1.31        5.32      2.83 o 
   4   3   8        0.74        7.15      3.17 o 
   5   3   8        9.22       15.14      3.63 o 
   6   3   8        6.11        4.37      3.59 o 
   7   3   8       12.28       10.02      4.80 o 
 -10   4   8       32.68       37.77      6.25 o 
  -9   4   8       12.10       11.33      4.99 o 
  -8   4   8        1.82       -3.51      3.51 o 
  -7   4   8       61.66       74.17      4.77 o 
  -6   4   8      548.17      568.40     11.67 o 
  -5   4   8      126.38      111.69      4.52 o 
  -4   4   8      645.90      670.09      9.46 o 
  -3   4   8      864.76      818.42     10.27 o 
  -2   4   8     3718.30     3383.22     27.11 o 
  -1   4   8      666.50      619.89      7.40 o 
   0   4   8     1260.15     1324.15     13.82 o 
   1   4   8      732.08      805.95     11.53 o 
   2   4   8      580.98      518.61      8.46 o 
   3   4   8        2.54        2.77      2.67 o 
   4   4   8      567.45      543.95     13.44 o 
   5   4   8       91.57       86.62      5.48 o 
   6   4   8        0.25        3.43      4.13 o 
   7   4   8       11.00        9.15      4.79 o 
 -10   5   8       28.57       27.86      5.98 o 
  -9   5   8      287.89      256.57     10.54 o 
  -8   5   8        1.33       -1.28      5.16 o 
  -7   5   8       10.34        5.98      3.14 o 
  -6   5   8       24.63       30.98      3.91 o 
  -5   5   8      750.24      731.35     12.12 o 
  -4   5   8      917.17      870.82     11.20 o 
  -3   5   8      888.62      827.06     10.62 o 
  -2   5   8        0.12        3.13      1.64 o 
  -1   5   8      647.27      461.14      6.44 o 
   0   5   8      137.36      142.40      4.35 o 
   1   5   8      300.07      275.94      5.94 o 
   2   5   8      146.54      120.81      4.40 o 
   3   5   8       24.73       23.63      4.54 o 
   4   5   8        0.04       10.78      3.47 o 
   5   5   8      221.31      224.44      9.19 o 
   6   5   8        0.14       -2.25      4.17 o 
   7   5   8        1.25        7.44      5.96 o 
  -9   6   8       22.49       20.72      5.44 o 
  -8   6   8       89.82       91.16      5.94 o 
  -7   6   8       13.34       10.67      3.58 o 
  -6   6   8       46.42       47.71      4.54 o 
  -5   6   8       45.85       49.20      5.01 o 
  -4   6   8      406.50      457.57      9.40 o 
  -3   6   8        3.50       -1.01      2.04 o 
  -2   6   8     2088.95     1825.32     18.01 o 
  -1   6   8      559.17      514.79      7.03 o 
   0   6   8      173.46      203.87      5.23 o 
   1   6   8       87.68      105.45      4.21 o 
   2   6   8      108.47       76.33      3.54 o 
   3   6   8      387.11      415.80      9.38 o 
   4   6   8      322.77      337.86      8.94 o 
   5   6   8      117.51      127.80     12.27 o 
   6   6   8        2.26       -5.36      7.51 o 
   7   6   8        2.70       -3.31      4.38 o 
  -9   7   8       61.64       57.68      6.87 o 
  -8   7   8       79.08       59.73      5.44 o 
  -7   7   8       66.15       53.47      5.87 o 
  -6   7   8      563.38      537.85     11.12 o 
  -5   7   8       87.79      128.84      5.98 o 
  -4   7   8      152.05      141.19      5.84 o 
  -3   7   8     1194.85     1163.81     13.66 o 
  -2   7   8        2.50        0.01      2.23 o 
  -1   7   8       66.56       44.99      2.75 o 
   0   7   8        0.35        2.30      2.10 o 
   1   7   8     1238.04     1193.49     14.04 o 
   2   7   8       21.00       25.92      2.84 o 
   3   7   8       28.42       19.66      3.23 o 
   4   7   8       46.05       44.32      5.24 o 
   5   7   8       19.90       19.96      4.87 o 
   6   7   8        0.05       -1.67      4.30 o 
  -9   8   8        1.89        1.34      4.02 o 
  -8   8   8       91.63      101.21      6.64 o 
  -7   8   8       83.34       64.75      5.44 o 
  -6   8   8      316.50      302.14      8.77 o 
  -5   8   8       18.68       11.49      3.47 o 
  -4   8   8      131.14      135.33      5.84 o 
  -3   8   8        2.54        3.67      2.81 o 
  -2   8   8      595.67      540.62      9.40 o 
  -1   8   8      165.21      170.03      5.21 o 
   0   8   8       34.94       41.62      3.33 o 
   1   8   8        8.21       16.83      2.86 o 
   2   8   8      293.38      298.24      6.44 o 
   3   8   8      314.91      350.31      7.93 o 
   4   8   8        0.28        3.66      3.92 o 
   5   8   8        1.35        4.81      4.35 o 
   6   8   8       11.40        2.93      4.78 o 
  -8   9   8       16.24       14.08      4.52 o 
  -7   9   8       58.51       78.44      5.85 o 
  -6   9   8        0.07       -2.91      2.91 o 
  -5   9   8       10.05       10.62      7.24 o 
  -4   9   8      136.42      157.18      8.46 o 
  -3   9   8      230.12      213.56      6.95 o 
  -2   9   8       28.73       24.81      3.43 o 
  -1   9   8       17.89       16.82      2.77 o 
   0   9   8      126.09      139.32      5.13 o 
   1   9   8      374.60      356.58      8.74 o 
   2   9   8       84.36       94.49      4.76 o 
   3   9   8       19.31       26.61      5.08 o 
   4   9   8       14.22       15.27      4.86 o 
   5   9   8      137.82      143.90      9.49 o 
   6   9   8       52.22       39.25      6.51 o 
  -8  10   8       44.88       42.20      5.53 o 
  -7  10   8       86.57       99.51      6.80 o 
  -6  10   8      177.10      205.12      7.95 o 
  -5  10   8        1.48        3.26      3.34 o 
  -4  10   8        0.05        1.85      2.97 o 
  -3  10   8       83.61       92.87      5.29 o 
  -2  10   8      286.24      274.29      7.83 o 
  -1  10   8        2.46        0.24      3.22 o 
   0  10   8       37.12       42.25      5.16 o 
   1  10   8        5.04        6.22      3.15 o 
   2  10   8       22.65       24.76      3.83 o 
   3  10   8        4.87        3.51      3.03 o 
   4  10   8       40.21       36.64     10.23 o 
   5  10   8        0.02       -4.41      4.48 o 
  -7  11   8       12.51       27.40      4.92 o 
  -6  11   8        0.72        2.42      3.77 o 
  -5  11   8      131.60      158.30      7.16 o 
  -4  11   8      158.32      158.48      6.90 o 
  -3  11   8       27.40       34.78      4.17 o 
  -2  11   8       12.28       17.77      3.52 o 
  -1  11   8       92.67      101.57      6.52 o 
   0  11   8      115.64      113.73     13.39 o 
   1  11   8      104.40      121.45      6.06 o 
   2  11   8       83.05       86.33      5.06 o 
   3  11   8       21.06       21.77      3.80 o 
   4  11   8       25.05       25.40      4.73 o 
  -7  12   8       62.15       77.19     10.99 o 
  -6  12   8       86.99       83.85      6.29 o 
  -5  12   8       21.92       35.69      4.82 o 
  -4  12   8       25.60       41.41      4.88 o 
  -3  12   8       33.99       46.96      4.76 o 
  -2  12   8      189.65      212.27      7.62 o 
  -1  12   8      188.63      188.12     17.04 o 
   0  12   8      129.63      118.01     15.49 o 
   1  12   8       66.00       73.04      7.93 o 
   2  12   8       55.05       52.44      4.63 o 
   3  12   8        8.14       11.08      3.79 o 
   4  12   8       40.68       38.13      5.81 o 
  -6  13   8       17.63       19.49      4.84 o 
  -5  13   8       57.35       57.16      7.69 o 
  -4  13   8       42.65       49.22      5.18 o 
  -3  13   8       42.07       46.44      6.01 o 
  -2  13   8        3.65        6.42      4.47 o 
  -1  13   8      152.39      185.66     14.94 o 
   0  13   8      223.31      256.00     25.27 o 
   1  13   8       18.96       27.13     10.48 o 
   2  13   8       32.32       35.54      5.51 o 
   3  13   8        0.96        0.07      3.65 o 
  -4  14   8       14.98       16.39      4.72 o 
  -3  14   8       58.17       46.96      6.20 o 
  -2  14   8       10.52        0.09      5.83 o 
  -1  14   8      159.19      153.97     12.21 o 
   0  14   8       23.01       20.40      6.84 o 
   1  14   8        1.45        6.82      4.76 o 
   2  14   8        6.02       11.38      5.15 o 
  -2  15   8        1.00       -1.74      6.03 o 
  -1  15   8        0.29        6.80      6.47 o 
  -9   0   9      124.85      139.21      9.60 o 
  -7   0   9        2.01        6.25      4.40 o 
  -5   0   9      106.96       97.66      7.97 o 
  -3   0   9      269.28      259.67      6.75 o 
  -1   0   9       65.50       76.59      3.89 o 
   1   0   9        8.74        9.50      3.76 o 
   3   0   9      619.88      599.66     15.98 o 
   5   0   9      122.04      124.55      9.13 o 
   7   0   9       54.45       56.36      8.19 o 
 -10   1   9      256.46      255.84     13.00 o 
  -9   1   9       37.61       39.51      5.63 o 
  -8   1   9        0.12        1.88      3.10 o 
  -7   1   9       15.24       12.07      4.62 o 
  -6   1   9      879.85      915.27     13.89 o 
  -5   1   9       45.86       68.85      3.95 o 
  -4   1   9      416.86      379.06      5.89 o 
  -3   1   9        6.94       -0.51      1.51 o 
  -2   1   9     1256.44     1101.46     10.71 o 
  -1   1   9      105.89      170.87      4.73 o 
   0   1   9      450.83      430.03      6.70 o 
   1   1   9      567.46      503.61      9.28 o 
   2   1   9      182.18      213.67      6.62 o 
   3   1   9      106.75      124.37      5.75 o 
   4   1   9      369.69      392.19      9.71 o 
   5   1   9        6.26       10.99      3.65 o 
   6   1   9        1.86        1.95      3.67 o 
   7   1   9        5.34        8.82      4.28 o 
 -10   2   9        8.41        9.13      5.22 o 
  -9   2   9       75.56       86.91      6.98 o 
  -8   2   9       88.88       85.30      6.37 o 
  -7   2   9      189.19      201.55      8.05 o 
  -6   2   9        5.11       16.38      2.78 o 
  -5   2   9      187.88      206.26      5.46 o 
  -4   2   9        9.75        4.68      2.03 o 
  -3   2   9     1488.40     1326.04     14.61 o 
  -2   2   9      132.02      255.38      4.74 o 
  -1   2   9      291.38      319.76      6.35 o 
   0   2   9       25.18       16.48      2.20 o 
   1   2   9      405.28      408.40      8.47 o 
   2   2   9       77.61       63.70      4.30 o 
   3   2   9      578.04      586.18     11.18 o 
   4   2   9       96.73      115.93      6.73 o 
   5   2   9       57.92       69.77      5.33 o 
   6   2   9        0.10        1.61      3.45 o 
   7   2   9       36.89       31.63      5.00 o 
 -10   3   9       41.89       35.40      6.06 o 
  -9   3   9       62.80       66.48      6.63 o 
  -8   3   9       21.55       26.92      4.84 o 
  -7   3   9        0.04       10.57      3.94 o 
  -6   3   9      218.20      227.81      6.04 o 
  -5   3   9       86.96      138.45      4.86 o 
  -4   3   9      981.07      893.74     11.29 o 
  -3   3   9      499.56      489.93      6.73 o 
  -2   3   9      798.22      811.86      8.97 o 
  -1   3   9       58.27      102.99      4.11 o 
   0   3   9     1137.27     1096.86     12.35 o 
   1   3   9      326.04      256.57      6.95 o 
   2   3   9      129.49      123.01      5.33 o 
   3   3   9      166.33      205.33      6.97 o 
   4   3   9      510.30      496.98     13.13 o 
   5   3   9        6.08        1.97      3.20 o 
   6   3   9        5.73        0.28      3.59 o 
   7   3   9       10.66       19.81      5.55 o 
 -10   4   9        5.68        4.61      4.68 o 
  -9   4   9       66.88       73.26      9.56 o 
  -8   4   9        0.64        2.13      4.02 o 
  -7   4   9      592.29      553.14     13.30 o 
  -6   4   9       89.22      134.77      5.80 o 
  -5   4   9      160.93      166.36      5.36 o 
  -4   4   9     1044.63     1104.58     13.14 o 
  -3   4   9     4652.13     4846.81     39.13 o 
  -2   4   9      252.91      328.66      7.19 o 
  -1   4   9       90.78      100.15      3.37 o 
   0   4   9       10.28       16.37      2.41 o 
   1   4   9     1027.09     1087.10     12.79 o 
   2   4   9       31.76       12.54      3.02 o 
   3   4   9        0.64       -2.66      2.66 o 
   4   4   9      129.75      118.12      6.06 o 
   5   4   9       46.59       62.31      5.16 o 
   6   4   9        0.45       -0.03      4.27 o 
   7   4   9        0.74        0.54      4.78 o 
 -10   5   9       18.36       10.82      5.23 o 
  -9   5   9        1.28        0.16      4.28 o 
  -8   5   9        0.97       -3.95      3.95 o 
  -7   5   9       66.89       72.90      5.13 o 
  -6   5   9        9.40        6.24      3.15 o 
  -5   5   9      382.70      423.42      9.37 o 
  -4   5   9     1486.54     1631.69     17.34 o 
  -3   5   9      103.58      100.67      4.23 o 
  -2   5   9      376.55      425.48      6.48 o 
  -1   5   9        2.39        8.19      2.98 o 
   0   5   9      457.73      481.60      7.93 o 
   1   5   9        4.29       10.75      2.80 o 
   2   5   9        5.38        9.50      2.84 o 
   3   5   9        0.32       -0.45      2.93 o 
   4   5   9      219.23      204.96      7.49 o 
   5   5   9      152.30      134.07     13.45 o 
   6   5   9      102.24      101.44      7.63 o 
  -9   6   9       31.02       25.44      5.99 o 
  -8   6   9      148.96      150.08      7.12 o 
  -7   6   9       64.80       88.29      5.56 o 
  -6   6   9       50.53       35.10      4.25 o 
  -5   6   9      448.93      444.39      9.85 o 
  -4   6   9      455.22      506.61     10.27 o 
  -3   6   9     3589.38     3800.01     32.58 o 
  -2   6   9      509.70      472.57      8.06 o 
  -1   6   9        4.32        6.33      2.20 o 
   0   6   9       86.13       90.63      4.00 o 
   1   6   9      674.88      655.36      9.85 o 
   2   6   9      101.52      103.86      5.62 o 
   3   6   9       78.64       87.89      5.24 o 
   4   6   9       66.28       65.75      5.99 o 
   5   6   9       22.93       24.48      5.02 o 
   6   6   9        0.03        1.48      4.82 o 
  -9   7   9        1.45       -2.24      6.03 o 
  -8   7   9       13.76       23.58      4.55 o 
  -7   7   9       18.19        9.51      3.53 o 
  -6   7   9      288.89      335.07     10.64 o 
  -5   7   9       46.78       42.11      4.29 o 
  -4   7   9       40.77       59.99      4.58 o 
  -3   7   9      419.24      417.39      7.95 o 
  -2   7   9      727.30      697.68     10.18 o 
  -1   7   9       46.83       39.95      3.71 o 
   0   7   9      147.87      169.99      5.96 o 
   1   7   9      160.12      129.65      5.82 o 
   2   7   9       94.39       87.82      4.38 o 
   3   7   9       69.21       51.46      4.61 o 
   4   7   9       63.61       61.94      6.16 o 
   5   7   9       47.66       45.13      6.02 o 
   6   7   9       28.52       39.68      6.19 o 
  -9   8   9       13.57        3.49      4.38 o 
  -8   8   9       53.57       50.98      8.39 o 
  -7   8   9       94.10      104.85      6.25 o 
  -6   8   9        9.48       11.04      3.68 o 
  -5   8   9        6.82        4.56      3.10 o 
  -4   8   9      220.22      202.68      7.28 o 
  -3   8   9      189.97      175.98     12.11 o 
  -2   8   9       84.46       59.95      3.94 o 
  -1   8   9       56.23       54.84      4.16 o 
   0   8   9        0.17        0.23      2.32 o 
   1   8   9       83.23       81.31      4.30 o 
   2   8   9      251.45      244.85      9.47 o 
   3   8   9      289.68      267.83      9.86 o 
   4   8   9        3.47        7.49      4.35 o 
   5   8   9       13.95       12.41      4.87 o 
  -8   9   9        0.80        4.36      4.07 o 
  -7   9   9       34.73       33.64      5.20 o 
  -6   9   9      275.40      288.47      8.89 o 
  -5   9   9       19.82       15.88      3.80 o 
  -4   9   9      128.94      152.88      6.40 o 
  -3   9   9       67.08       84.81      6.24 o 
  -2   9   9      381.51      396.89      9.18 o 
  -1   9   9       99.17       80.30      4.85 o 
   0   9   9      202.20      218.14      6.95 o 
   1   9   9        3.39        1.52      3.21 o 
   2   9   9       34.13       44.99      5.07 o 
   3   9   9        6.26        9.80      4.41 o 
   4   9   9       75.69       88.05     11.05 o 
   5   9   9        0.46        7.78      5.15 o 
  -8  10   9        2.75        2.53      4.26 o 
  -7  10   9       83.35       99.60      6.68 o 
  -6  10   9        1.38        3.87      3.62 o 
  -5  10   9       54.47       44.45      4.72 o 
  -4  10   9        0.30        0.11      3.11 o 
  -3  10   9       22.53       24.39      3.80 o 
  -2  10   9        6.76        3.58      3.71 o 
  -1  10   9        0.06       -3.58      3.58 o 
   0  10   9       22.47       22.98      5.02 o 
   1  10   9       43.80       47.55      4.45 o 
   2  10   9      134.74      125.15      5.65 o 
   3  10   9       30.20       29.30      5.35 o 
   4  10   9        2.43        1.05      5.78 o 
  -7  11   9       36.10       37.55      8.49 o 
  -6  11   9       60.89       70.66      5.86 o 
  -5  11   9      206.45      218.00      8.19 o 
  -4  11   9      166.96      153.50     10.45 o 
  -3  11   9       13.97       15.76      3.89 o 
  -2  11   9       72.68       65.57      5.92 o 
  -1  11   9      155.90      178.78      8.15 o 
   0  11   9      203.73      208.77     22.19 o 
   1  11   9       15.17       13.74      4.63 o 
   2  11   9       14.33        7.80      3.41 o 
   3  11   9       50.72       60.24      4.93 o 
   4  11   9       58.17       50.43      6.78 o 
  -6  12   9        2.32       -0.22      3.88 o 
  -5  12   9        6.42       11.38      4.06 o 
  -4  12   9       25.15       27.69      4.54 o 
  -3  12   9      101.05      104.32      6.24 o 
  -2  12   9       43.93       46.75      5.69 o 
  -1  12   9        2.89        4.06      5.67 o 
   0  12   9       87.24       90.93      8.87 o 
   1  12   9       59.08       48.68      9.09 o 
   2  12   9        5.44       -2.39      4.48 o 
   3  12   9       41.47       45.54      4.82 o 
  -5  13   9      135.14      111.84      7.07 o 
  -4  13   9       35.79       23.78      5.46 o 
  -3  13   9        0.32       -3.46      3.46 o 
  -2  13   9        5.66        6.58      6.04 o 
  -1  13   9      231.77      272.20     23.81 o 
   0  13   9       55.94       56.50      8.22 o 
   1  13   9       14.49       -5.98      7.86 o 
   2  13   9       22.38       22.91      5.52 o 
  -4  14   9       78.93       80.10      7.56 o 
  -3  14   9       37.23       38.37     25.23 o 
  -2  14   9       31.38       38.79      7.86 o 
  -1  14   9        1.29       -2.04      8.26 o 
   0  14   9       52.79       48.81      8.46 o 
   1  14   9       37.78       34.25      6.19 o 
 -10   0  10       74.86       65.61     12.14 o 
  -8   0  10       89.75      130.63      8.93 o 
  -6   0  10       56.57       68.99      8.30 o 
  -4   0  10      892.34      951.35     14.66 o 
  -2   0  10        3.01        7.32      2.59 o 
   0   0  10      745.85      687.97     32.35 o 
   2   0  10      314.31      343.10     11.78 o 
   4   0  10      862.19      792.90     32.09 o 
   6   0  10       60.47       65.33      8.20 o 
 -10   1  10        5.38       12.26      5.78 o 
  -9   1  10       55.54       56.77      6.10 o 
  -8   1  10        0.37       -1.50      3.02 o 
  -7   1  10      204.47      185.94      6.80 o 
  -6   1  10       11.03       18.96      4.65 o 
  -5   1  10        6.53        0.78      2.01 o 
  -4   1  10      225.89      216.12      5.73 o 
  -3   1  10      585.18      494.51      6.97 o 
  -2   1  10      139.65      163.25      4.08 o 
  -1   1  10      483.61      558.16      8.67 o 
   0   1  10      390.09      399.91      8.39 o 
   1   1  10       10.57        2.88      2.57 o 
   2   1  10      168.75      191.68      6.72 o 
   3   1  10      387.44      393.75      9.54 o 
   4   1  10       38.36       53.35      5.67 o 
   5   1  10        0.82        6.14      3.97 o 
   6   1  10       11.88       19.98      4.57 o 
 -10   2  10       31.44       24.66      7.15 o 
  -9   2  10        4.24        3.60      4.59 o 
  -8   2  10      238.45      207.36      8.79 o 
  -7   2  10       38.61       39.54      4.51 o 
  -6   2  10      147.64      118.85      5.47 o 
  -5   2  10       13.89       13.54      2.46 o 
  -4   2  10      733.69      738.14     10.21 o 
  -3   2  10       38.03       23.52      2.32 o 
  -2   2  10        4.89       13.11      2.09 o 
  -1   2  10       18.86       32.94      2.76 o 
   0   2  10      698.50      667.45     10.97 o 
   1   2  10       18.23       17.78      3.04 o 
   2   2  10      230.17      241.17      7.36 o 
   3   2  10       55.25       56.36      4.73 o 
   4   2  10      176.98      187.19      7.39 o 
   5   2  10       13.36       12.98      4.70 o 
   6   2  10       33.78       35.92      5.11 o 
 -10   3  10        0.21        3.01      5.02 o 
  -9   3  10       16.63       21.82      5.20 o 
  -8   3  10        7.22        9.83      4.47 o 
  -7   3  10      490.43      508.27     12.84 o 
  -6   3  10        0.69        8.26      2.65 o 
  -5   3  10      141.79      157.88      5.24 o 
  -4   3  10      952.49      933.49     11.97 o 
  -3   3  10     1116.07     1213.49     13.83 o 
  -2   3  10       10.26        3.46      1.89 o 
  -1   3  10     2009.42     1927.46     18.72 o 
   0   3  10       40.56       32.85      2.90 o 
   1   3  10      114.39      144.69      5.69 o 
   2   3  10       11.67       14.93      3.28 o 
   3   3  10      304.98      304.10      8.78 o 
   4   3  10       10.26       17.28      3.92 o 
   5   3  10        0.74       -0.22      3.25 o 
   6   3  10        1.31        0.48      3.83 o 
 -10   4  10       64.88       61.34      7.50 o 
  -9   4  10       15.76       19.42      5.33 o 
  -8   4  10      111.97      106.11      7.36 o 
  -7   4  10       29.63       29.32      4.90 o 
  -6   4  10      277.53      287.06     11.41 o 
  -5   4  10       62.23       65.26      3.88 o 
  -4   4  10      816.45      790.40     11.07 o 
  -3   4  10       79.02       60.11      5.77 o 
  -2   4  10        0.03       -0.10      1.80 o 
  -1   4  10        3.09        5.47      2.25 o 
   0   4  10      502.67      525.91     11.77 o 
   1   4  10        1.14        2.16      3.25 o 
   2   4  10       24.25       12.06      3.13 o 
   3   4  10        2.59        2.26      3.12 o 
   4   4  10       30.77       34.03      4.46 o 
   5   4  10        2.41        6.73      3.85 o 
   6   4  10       29.39       20.25      5.39 o 
  -9   5  10       53.16       59.74      6.83 o 
  -8   5  10        2.34       -3.92      3.92 o 
  -7   5  10      234.12      310.00      8.84 o 
  -6   5  10       18.65       26.78      3.73 o 
  -5   5  10      785.13      655.49     14.12 o 
  -4   5  10      164.53      211.79      6.20 o 
  -3   5  10     1336.35     1338.73     15.22 o 
  -2   5  10      171.87      152.17      4.90 o 
  -1   5  10      266.69      228.12      5.66 o 
   0   5  10       97.68      100.24      4.23 o 
   1   5  10       66.93       79.84      5.87 o 
   2   5  10       41.81       31.42      3.92 o 
   3   5  10      374.49      376.34     13.17 o 
   4   5  10       39.66       39.78      4.61 o 
   5   5  10        0.51        1.17      4.69 o 
   6   5  10        2.72        9.62      5.13 o 
  -9   6  10       34.38       31.95      6.10 o 
  -8   6  10       80.87       94.40      8.64 o 
  -7   6  10        7.78       11.93      3.83 o 
  -6   6  10        1.45        0.72      3.04 o 
  -5   6  10       88.45       91.71      5.39 o 
  -4   6  10     1671.46     1742.83     33.35 o 
  -3   6  10      108.64      102.82      4.58 o 
  -2   6  10      339.36      458.70     10.68 o 
  -1   6  10        1.07        1.86      2.21 o 
   0   6  10      230.27      218.17      5.89 o 
   1   6  10        9.89        6.13      2.89 o 
   2   6  10        1.34       -0.74      3.45 o 
   3   6  10        3.19       12.54      3.74 o 
   4   6  10       22.65       27.54      6.36 o 
   5   6  10       16.16       13.16      4.65 o 
   6   6  10        4.48        9.50      5.17 o 
  -9   7  10        0.44        1.69      6.42 o 
  -8   7  10        2.59        9.15      3.98 o 
  -7   7  10      278.84      266.68      8.81 o 
  -6   7  10       30.25       39.27      4.94 o 
  -5   7  10        0.18        1.31      3.13 o 
  -4   7  10       11.62       14.44      5.01 o 
  -3   7  10      546.33      636.49     10.16 o 
  -2   7  10      397.05      440.36      9.46 o 
  -1   7  10        3.02       -0.95      2.62 o 
   0   7  10      100.84      108.41      9.26 o 
   1   7  10       14.70       18.02      2.90 o 
   2   7  10      241.12      240.50      7.68 o 
   3   7  10      168.74      165.99      6.95 o 
   4   7  10        2.40        4.89      4.24 o 
   5   7  10        8.83       11.52      5.15 o 
  -8   8  10       80.43       87.13      6.45 o 
  -7   8  10        4.36        7.21      3.96 o 
  -6   8  10      109.69      134.33      9.58 o 
  -5   8  10       52.89       59.50      5.83 o 
  -4   8  10       55.39       59.13      4.73 o 
  -3   8  10       11.03        2.29      4.50 o 
  -2   8  10       40.38       51.38      4.91 o 
  -1   8  10       10.23       11.08      3.15 o 
   0   8  10      447.89      468.67      8.73 o 
   1   8  10       20.05       17.09      3.12 o 
   2   8  10       54.80       51.71      4.74 o 
   3   8  10        1.79        5.02      4.60 o 
   4   8  10       32.54       23.72      5.25 o 
   5   8  10        0.45        8.74      4.93 o 
  -8   9  10       19.09       21.55      4.79 o 
  -7   9  10      141.94      150.60      7.62 o 
  -6   9  10        1.92        2.42      3.98 o 
  -5   9  10        1.17        1.66      3.23 o 
  -4   9  10       10.34        9.83      3.59 o 
  -3   9  10       31.92       35.68      4.18 o 
  -2   9  10      114.04      135.87      7.19 o 
  -1   9  10       32.70       42.09      6.11 o 
   0   9  10       23.27       28.90      3.91 o 
   1   9  10       48.97       50.29      5.23 o 
   2   9  10       38.23       48.19      5.60 o 
   3   9  10       63.45       53.02      7.84 o 
   4   9  10       12.06        6.90      4.86 o 
  -7  10  10        4.88       18.08      4.63 o 
  -6  10  10       29.23       34.58      6.19 o 
  -5  10  10      151.28      174.83      7.70 o 
  -4  10  10      226.12      215.31      7.76 o 
  -3  10  10        0.16        1.82      3.20 o 
  -2  10  10        4.97       19.05      4.34 o 
  -1  10  10       37.49       36.60      4.93 o 
   0  10  10      185.56      187.29      6.95 o 
   1  10  10      138.62      162.90      8.15 o 
   2  10  10      119.44      114.13      5.63 o 
   3  10  10       14.95       15.57      5.13 o 
   4  10  10       58.36       38.18      6.12 o 
  -7  11  10       26.44       24.00      5.07 o 
  -6  11  10       40.75       47.58      5.53 o 
  -5  11  10       61.54       95.00      6.29 o 
  -4  11  10       29.77       32.88      4.64 o 
  -3  11  10       18.08       11.69      4.52 o 
  -2  11  10       11.56       23.07      4.91 o 
  -1  11  10      121.46      148.95      8.01 o 
   0  11  10        1.34        3.60      5.45 o 
   1  11  10       23.23       25.32      5.21 o 
   2  11  10        7.89       11.77      3.66 o 
   3  11  10       51.06       45.43      6.97 o 
  -6  12  10        3.04        7.84      4.46 o 
  -5  12  10       84.06       70.10      6.27 o 
  -4  12  10       42.95       45.71      5.01 o 
  -3  12  10       55.80       63.18      7.51 o 
  -2  12  10        1.16        0.46      4.06 o 
  -1  12  10      111.58      110.26     13.98 o 
   0  12  10       19.06       19.45      7.49 o 
   1  12  10       48.19       60.58     19.50 o 
   2  12  10       80.46       84.92      6.38 o 
  -5  13  10       40.33       43.88      5.54 o 
  -4  13  10       19.40       25.26      4.65 o 
  -3  13  10        6.11        0.98      4.61 o 
  -2  13  10       84.08      102.71     13.11 o 
  -1  13  10      101.09      107.25     10.19 o 
   0  13  10        0.09        9.51      6.55 o 
   1  13  10        3.89        2.18      4.38 o 
  -2  14  10        0.57        0.71      6.43 o 
  -1  14  10       16.80       25.99      7.88 o 
  -9   0  11       36.79       21.19      6.07 o 
  -7   0  11      258.38      297.63     19.77 o 
  -5   0  11      552.67      469.23     13.45 o 
  -3   0  11     1018.80     1167.89     17.84 o 
  -1   0  11     1118.57      910.77     18.88 o 
   1   0  11        0.03        0.26      3.61 o 
   3   0  11      599.14      527.70     16.86 o 
   5   0  11       32.02       29.41      6.67 o 
 -10   1  11        8.37        0.98      5.72 o 
  -9   1  11       28.24       19.25      5.30 o 
  -8   1  11      147.47      161.92      7.10 o 
  -7   1  11        1.50       -0.06      3.08 o 
  -6   1  11        2.41        0.56      2.81 o 
  -5   1  11        2.28        7.97      2.85 o 
  -4   1  11       65.75       79.56      4.47 o 
  -3   1  11        0.06       -1.81      1.81 o 
  -2   1  11      964.38      830.99      9.60 o 
  -1   1  11        7.64       11.98      3.04 o 
   0   1  11      108.57      103.09      5.32 o 
   1   1  11        1.13        0.05      2.91 o 
   2   1  11      398.03      369.12      9.15 o 
   3   1  11       22.60       23.97      4.63 o 
   4   1  11       33.96       28.24      4.40 o 
   5   1  11        0.00       -2.09      3.76 o 
   6   1  11       53.46       46.96      6.81 o 
 -10   2  11       11.79        9.70      5.16 o 
  -9   2  11       71.18       63.50      6.43 o 
  -8   2  11        0.21        7.29      5.41 o 
  -7   2  11      224.97      238.44      7.72 o 
  -6   2  11       98.35       58.61      4.29 o 
  -5   2  11      221.46      217.53      5.90 o 
  -4   2  11      134.28      123.00      5.30 o 
  -3   2  11      170.65      188.70      5.20 o 
  -2   2  11      224.78      171.43      5.35 o 
  -1   2  11     2003.34     2002.63     22.57 o 
   0   2  11       80.23       96.58      4.94 o 
   1   2  11        0.46       -1.03      2.61 o 
   2   2  11      209.57      197.79      7.20 o 
   3   2  11      149.35      133.80      8.15 o 
   4   2  11        0.09        2.80      3.46 o 
   5   2  11       11.81       11.35      4.11 o 
   6   2  11        1.80        3.43      4.25 o 
  -9   3  11        2.53        5.39      4.77 o 
  -8   3  11      469.19      451.08     12.91 o 
  -7   3  11        0.81       -2.04      3.78 o 
  -6   3  11       12.37       15.69      3.46 o 
  -5   3  11        0.29        5.22      2.82 o 
  -4   3  11      681.61      670.58     11.39 o 
  -3   3  11      120.12       96.08      4.23 o 
  -2   3  11      605.90      643.72      9.48 o 
  -1   3  11       24.50       42.07      3.26 o 
   0   3  11      278.83      307.64      7.77 o 
   1   3  11        2.26        5.62      2.87 o 
   2   3  11       73.78       72.75      5.01 o 
   3   3  11       34.80       24.95      4.28 o 
   4   3  11       27.31       17.82      4.01 o 
   5   3  11        2.08        6.65      3.94 o 
   6   3  11        2.84       16.63      4.76 o 
  -9   4  11       59.50       56.45      6.66 o 
  -8   4  11        0.22        3.81      4.67 o 
  -7   4  11       92.92       91.37     10.05 o 
  -6   4  11        2.96        5.65      3.15 o 
  -5   4  11       71.77       87.36      4.52 o 
  -4   4  11        0.07        1.64      2.66 o 
  -3   4  11      400.70      465.41      8.38 o 
  -2   4  11       91.41       77.29      4.61 o 
  -1   4  11      829.99      857.31     11.41 o 
   0   4  11       83.00       81.77      4.80 o 
   1   4  11      251.23      248.32      7.42 o 
   2   4  11       32.23       24.76      3.89 o 
   3   4  11      112.52      120.31      6.34 o 
   4   4  11        4.23        4.02      3.63 o 
   5   4  11       74.48       68.85      5.96 o 
  -9   5  11       18.34       11.55      5.35 o 
  -8   5  11      326.43      330.45     18.36 o 
  -7   5  11       19.60        8.02      4.28 o 
  -6   5  11        8.59       11.66      3.55 o 
  -5   5  11       59.83       50.88      4.42 o 
  -4   5  11     1546.17     1571.83     17.64 o 
  -3   5  11      278.39      283.97      6.86 o 
  -2   5  11        3.02        9.37      3.04 o 
  -1   5  11        1.67        0.22      2.29 o 
   0   5  11      391.70      410.40      9.08 o 
   1   5  11       16.07       18.71      3.47 o 
   2   5  11       61.24       57.75      4.78 o 
   3   5  11        0.01        1.46      3.20 o 
   4   5  11        0.04        0.26      3.53 o 
   5   5  11        7.84       12.12      5.45 o 
  -9   6  11       44.72       59.90      6.96 o 
  -8   6  11        3.92        0.05      4.58 o 
  -7   6  11      132.89      128.91      7.51 o 
  -6   6  11        9.68        9.49      3.53 o 
  -5   6  11      278.03      290.25      8.25 o 
  -4   6  11      170.42      192.33      6.15 o 
  -3   6  11      183.71      150.15      5.46 o 
  -2   6  11        1.92       -0.66      2.74 o 
  -1   6  11       19.29       19.29      4.71 o 
   0   6  11      147.00      151.37      5.32 o 
   1   6  11       15.66       21.91      3.77 o 
   2   6  11        0.93        3.03      3.42 o 
   3   6  11       40.71       52.28      5.06 o 
   4   6  11       10.56        0.82      4.39 o 
   5   6  11       41.80       43.82      6.57 o 
  -8   7  11       95.82       91.72      7.76 o 
  -7   7  11       13.56        2.89      3.70 o 
  -6   7  11        3.10        4.31      3.35 o 
  -5   7  11      139.11      152.15      6.64 o 
  -4   7  11      117.45      113.56      7.61 o 
  -3   7  11       58.19       75.88      4.97 o 
  -2   7  11      219.37      226.54      7.37 o 
  -1   7  11        0.04        1.97      2.84 o 
   0   7  11      122.26      114.90      5.05 o 
   1   7  11      119.84      139.36      6.30 o 
   2   7  11      223.22      236.12      8.03 o 
   3   7  11       22.93       14.32      4.00 o 
   4   7  11        7.23        3.40      4.62 o 
   5   7  11        1.97        6.03      5.00 o 
  -8   8  11        3.92        0.63      4.09 o 
  -7   8  11      177.07      174.22      7.88 o 
  -6   8  11       20.83       17.73      4.21 o 
  -5   8  11       74.21      105.08      8.64 o 
  -4   8  11       69.23       70.73      5.10 o 
  -3   8  11       24.07       19.68      4.53 o 
  -2   8  11        8.24       15.16      3.56 o 
  -1   8  11      416.94      486.00     12.04 o 
   0   8  11       86.63       89.52      8.37 o 
   1   8  11       46.47       49.55      8.13 o 
   2   8  11        0.02        1.53      3.49 o 
   3   8  11       88.93       84.65      7.04 o 
   4   8  11       27.04       26.56      5.62 o 
  -7   9  11        7.34       -0.46      3.99 o 
  -6   9  11        0.05       -0.53      3.77 o 
  -5   9  11        7.52       11.18      3.81 o 
  -4   9  11       30.91       27.91      4.35 o 
  -3   9  11       31.62       37.55      5.25 o 
  -2   9  11      128.36      131.95      7.39 o 
  -1   9  11       43.47       35.79      4.49 o 
   0   9  11       89.46       69.30      6.16 o 
   1   9  11       82.33       88.57      6.99 o 
   2   9  11      154.30      172.52      8.83 o 
   3   9  11       10.78       14.90      5.00 o 
   4   9  11        0.25       -4.22      4.22 o 
  -7  10  11       37.39       35.43      5.38 o 
  -6  10  11      135.04      154.92     11.84 o 
  -5  10  11      153.53      176.31     14.07 o 
  -4  10  11        8.17        4.27      3.67 o 
  -3  10  11       34.80       22.46      4.88 o 
  -2  10  11      233.34      270.51     10.02 o 
  -1  10  11      224.57      232.62      9.79 o 
   0  10  11        1.43        1.38      3.31 o 
   1  10  11        0.01       -5.29      5.29 o 
   2  10  11       22.35       18.12      5.19 o 
   3  10  11       35.73       33.74      7.51 o 
  -6  11  11        2.23        2.84      4.28 o 
  -5  11  11        5.80        4.68      4.21 o 
  -4  11  11       25.41       35.55      5.80 o 
  -3  11  11       21.82       20.13      5.18 o 
  -2  11  11       51.82       51.13      7.75 o 
  -1  11  11        0.00        2.97      4.37 o 
   0  11  11       33.58       37.23      8.41 o 
   1  11  11       50.83       44.51      6.47 o 
   2  11  11       77.30       61.67     10.72 o 
  -5  12  11       70.93       71.99      6.23 o 
  -4  12  11        8.51        4.22      4.56 o 
  -3  12  11        4.59        4.97      4.46 o 
  -2  12  11       65.60       69.71      6.90 o 
  -1  12  11       57.32       54.35      8.20 o 
   0  12  11       33.53       39.57      7.72 o 
   1  12  11       42.32       37.13      9.39 o 
  -3  13  11       31.93       49.85      8.69 o 
  -2  13  11       29.22       37.05      8.74 o 
  -1  13  11        1.08        6.72      6.52 o 
   0  13  11       41.18       51.85      8.61 o 
  -8   0  12      127.66      105.91      8.91 o 
  -6   0  12       57.31       60.29      6.59 o 
  -4   0  12       87.62       72.47      6.35 o 
  -2   0  12      836.36      674.89     18.76 o 
   0   0  12        3.76        1.64      4.03 o 
   2   0  12      122.07      111.79      8.37 o 
   4   0  12       21.26        4.83      5.00 o 
  -9   1  12      192.12      199.82      9.69 o 
  -8   1  12       70.69       73.25      5.68 o 
  -7   1  12        2.90        0.80      3.07 o 
  -6   1  12       54.66       72.13      5.21 o 
  -5   1  12      344.80      354.59      8.56 o 
  -4   1  12      102.49      104.93      4.48 o 
  -3   1  12       65.00       44.07      3.08 o 
  -2   1  12      156.77      159.48      6.19 o 
  -1   1  12     1159.20     1168.09     16.16 o 
   0   1  12       63.01       66.43      4.61 o 
   1   1  12      200.43      200.54      7.13 o 
   2   1  12        8.80        3.79      3.42 o 
   3   1  12      205.82      243.36      8.45 o 
   4   1  12       26.29       22.71      4.48 o 
   5   1  12       69.52       59.05      6.09 o 
  -9   2  12        0.13        0.23      4.50 o 
  -8   2  12      219.30      188.37     10.52 o 
  -7   2  12        2.91       -0.89      3.15 o 
  -6   2  12       70.70       69.50      4.83 o 
  -5   2  12       78.59       88.12      5.77 o 
  -4   2  12      103.78      111.89      4.73 o 
  -3   2  12        0.01        1.22      2.69 o 
  -2   2  12     1455.23     1411.52     15.76 o 
  -1   2  12       38.12       46.01      4.11 o 
   0   2  12        0.01        4.24      2.81 o 
   1   2  12        0.45        3.87      3.05 o 
   2   2  12       59.62       55.01      4.81 o 
   3   2  12        0.22       -3.31      3.31 o 
   4   2  12       18.86       11.77      4.11 o 
   5   2  12       10.39        9.29      5.03 o 
  -9   3  12       74.80       57.12      6.65 o 
  -8   3  12       51.88       53.93      6.34 o 
  -7   3  12       10.70       12.65      4.34 o 
  -6   3  12        4.29       14.77      3.48 o 
  -5   3  12       37.15       50.22      3.84 o 
  -4   3  12      235.57      288.88      6.89 o 
  -3   3  12      291.93      290.86      7.86 o 
  -2   3  12      302.47      426.58      8.08 o 
  -1   3  12      271.60      288.67      9.92 o 
   0   3  12       16.67       16.72      3.37 o 
   1   3  12       71.94       79.11      5.06 o 
   2   3  12       13.61       13.05      5.05 o 
   3   3  12        0.40        2.07      3.39 o 
   4   3  12        0.48       -3.33      3.33 o 
   5   3  12       40.57       34.36      5.25 o 
  -9   4  12        0.07        3.23      4.77 o 
  -8   4  12      157.41      187.92      9.19 o 
  -7   4  12       27.27       34.59      5.36 o 
  -6   4  12      215.54      242.18      7.68 o 
  -5   4  12        4.16        1.73      2.61 o 
  -4   4  12       46.52       50.33      4.09 o 
  -3   4  12      276.35      345.12      8.65 o 
  -2   4  12      946.08     1091.38     15.66 o 
  -1   4  12        3.12        7.74      3.06 o 
   0   4  12       30.70       27.09      4.62 o 
   1   4  12       18.19       11.43      3.70 o 
   2   4  12      166.19      194.91      7.39 o 
   3   4  12        0.29        0.47      3.30 o 
   4   4  12        3.51        8.13      4.13 o 
   5   4  12        0.30        5.46      4.38 o 
  -9   5  12       53.20       32.29      6.21 o 
  -8   5  12        7.87       10.35      5.02 o 
  -7   5  12       18.12       23.67      5.26 o 
  -6   5  12       12.40        4.60      3.41 o 
  -5   5  12      271.14      261.37      8.00 o 
  -4   5  12      146.06      125.35      5.20 o 
  -3   5  12       20.55       46.95      4.27 o 
  -2   5  12        3.48        0.95      3.00 o 
  -1   5  12       50.59       57.84      4.43 o 
   0   5  12        4.41        5.34      3.17 o 
   1   5  12       81.05       72.52      7.70 o 
   2   5  12       20.70       16.20      3.91 o 
   3   5  12       10.23       12.33      4.45 o 
   4   5  12        0.07        4.10      3.84 o 
   5   5  12       47.67       46.92      6.67 o 
  -8   6  12       76.58       85.11      7.46 o 
  -7   6  12       50.15       50.39      5.14 o 
  -6   6  12       99.33      106.61      6.13 o 
  -5   6  12        0.15       -2.09      3.03 o 
  -4   6  12      135.20      155.37      5.75 o 
  -3   6  12       52.62       61.21      6.05 o 
  -2   6  12       63.30       80.68      5.08 o 
  -1   6  12       41.29       55.01      4.47 o 
   0   6  12       13.51       11.99      3.44 o 
   1   6  12       54.63       58.76      4.92 o 
   2   6  12      240.12      241.97     10.88 o 
   3   6  12        1.94        1.73      4.10 o 
   4   6  12       40.74       40.49      6.09 o 
  -8   7  12        7.94       15.24      5.51 o 
  -7   7  12        2.59       -2.11      3.70 o 
  -6   7  12       16.21        5.47      3.80 o 
  -5   7  12      318.36      371.64      9.73 o 
  -4   7  12       89.28      123.52      7.20 o 
  -3   7  12       94.16       91.95      5.44 o 
  -2   7  12       84.44      100.25     10.49 o 
  -1   7  12      557.35      559.21     11.48 o 
   0   7  12       56.60       53.30      4.66 o 
   1   7  12       14.55       17.61      3.95 o 
   2   7  12        7.70       14.64      4.05 o 
   3   7  12       15.10       13.74      4.84 o 
   4   7  12        3.40        7.81      4.86 o 
  -8   8  12       30.37       33.10      6.29 o 
  -7   8  12        3.42       -0.65      3.85 o 
  -6   8  12        9.11        7.82      3.93 o 
  -5   8  12       13.12        9.90      3.75 o 
  -4   8  12        0.58        4.19      4.08 o 
  -3   8  12      112.75      101.85      6.92 o 
  -2   8  12      342.29      339.86      9.34 o 
  -1   8  12      200.30      216.66     13.73 o 
   0   8  12       49.62       41.80      5.40 o 
   1   8  12       41.13       43.29      4.81 o 
   2   8  12       55.36       45.39      5.08 o 
   3   8  12       14.88       16.12      5.16 o 
  -7   9  12        3.88       -0.45      4.75 o 
  -6   9  12       45.58       24.86      4.79 o 
  -5   9  12      242.48      250.95      8.85 o 
  -4   9  12        5.91       -3.93      3.93 o 
  -3   9  12      135.49      128.64      7.80 o 
  -2   9  12       76.21       72.77      6.40 o 
  -1   9  12      252.76      257.52      8.42 o 
   0   9  12       52.25       55.22      6.83 o 
   1   9  12       61.24       62.06      8.71 o 
   2   9  12        5.35       -5.26      5.26 o 
   3   9  12       12.59       11.20      5.74 o 
  -6  10  12       23.81       24.17      5.08 o 
  -5  10  12        0.27        2.79      4.02 o 
  -4  10  12        0.77       -0.08      4.36 o 
  -3  10  12       37.89       18.51      4.97 o 
  -2  10  12       45.54       37.41      5.66 o 
  -1  10  12       20.60       23.28      5.08 o 
   0  10  12       33.24       29.58      5.24 o 
   1  10  12        6.02       -0.60      5.54 o 
   2  10  12       24.72       26.92      7.17 o 
  -5  11  12       32.47       23.55      5.65 o 
  -4  11  12       93.49      133.36      8.45 o 
  -3  11  12       68.84       61.89      6.59 o 
  -2  11  12       16.91       17.23      5.05 o 
  -1  11  12        6.58        7.63      4.61 o 
   0  11  12      109.86      108.38      9.77 o 
   1  11  12       88.86       81.08      9.08 o 
  -4  12  12        3.01        0.71      4.83 o 
  -3  12  12       32.12       47.94      6.39 o 
  -2  12  12       96.56       94.45      7.66 o 
  -1  12  12        0.20       -6.75      7.30 o 
   0  12  12        1.29       -2.81      6.32 o 
  -9   0  13       56.14       47.70     11.23 o 
  -7   0  13       66.73      151.98      9.55 o 
  -5   0  13        3.63        4.24      4.41 o 
  -3   0  13      722.01      870.45     44.64 o 
  -1   0  13       80.03      106.26     10.40 o 
   1   0  13      509.99      615.64     23.85 o 
   3   0  13        3.63       12.94      5.90 o 
  -9   1  13        0.38       -2.25      4.56 o 
  -8   1  13       60.59       66.33      5.51 o 
  -7   1  13       79.19       56.48      6.70 o 
  -6   1  13      249.64      297.07      8.38 o 
  -5   1  13       18.20       12.49      8.27 o 
  -4   1  13       18.14       13.54      3.28 o 
  -3   1  13       18.59       29.82      3.82 o 
  -2   1  13     1018.83     1059.36     15.51 o 
  -1   1  13        0.14        0.69      2.74 o 
   0   1  13       61.11       48.17      4.45 o 
   1   1  13       15.17       19.10      3.89 o 
   2   1  13       72.95       89.33      5.87 o 
   3   1  13        4.28        5.95      4.03 o 
   4   1  13       58.17       42.97      5.35 o 
  -9   2  13       70.65       65.11     10.88 o 
  -8   2  13       28.20       26.02      5.40 o 
  -7   2  13       85.50       82.27      5.59 o 
  -6   2  13       14.14        4.46      3.96 o 
  -5   2  13       42.54       56.18      5.80 o 
  -4   2  13        3.45        8.60      2.79 o 
  -3   2  13      461.17      459.95     13.61 o 
  -2   2  13       16.62       31.27      3.92 o 
  -1   2  13        3.47       10.82      3.30 o 
   0   2  13        6.59       15.64      3.50 o 
   1   2  13       80.35       82.12      5.39 o 
   2   2  13       47.21       55.71      5.09 o 
   3   2  13       13.74       11.61      4.10 o 
   4   2  13        0.49       -0.52      5.41 o 
  -9   3  13        0.09       -0.58      4.84 o 
  -8   3  13        1.11        2.38      4.51 o 
  -7   3  13       58.03       50.24      5.78 o 
  -6   3  13      224.38      228.67      7.70 o 
  -5   3  13        0.03        1.64      2.57 o 
  -4   3  13        8.71        7.97      2.85 o 
  -3   3  13      181.14      205.07      7.02 o 
  -2   3  13      358.28      391.35     10.98 o 
  -1   3  13        9.45       17.59      3.96 o 
   0   3  13      169.31      162.92      6.52 o 
   1   3  13        0.82        2.04      3.20 o 
   2   3  13       24.91       21.73      4.10 o 
   3   3  13        0.33       -3.42      3.76 o 
   4   3  13       46.15       49.64      5.75 o 
  -9   4  13      108.11       81.29      7.63 o 
  -8   4  13       46.40       28.42      5.58 o 
  -7   4  13       60.31       33.24      5.49 o 
  -6   4  13        4.56        3.61      4.11 o 
  -5   4  13      288.55      315.84     15.89 o 
  -4   4  13       57.42       47.41      4.38 o 
  -3   4  13      150.52      146.10      6.19 o 
  -2   4  13       56.52       45.25      5.10 o 
  -1   4  13      130.39      147.54      6.26 o 
   0   4  13       63.62       36.23      4.26 o 
   1   4  13       37.49       35.71      4.47 o 
   2   4  13       24.37       27.97      4.42 o 
   3   4  13        2.46       -2.70      3.94 o 
   4   4  13        1.00       -4.03      4.03 o 
  -8   5  13        0.51        3.83      4.74 o 
  -7   5  13       20.73       22.43      5.31 o 
  -6   5  13      200.66      200.02     14.55 o 
  -5   5  13       21.02       17.85      3.82 o 
  -4   5  13       47.10       33.89      4.66 o 
  -3   5  13       42.98       47.56      4.54 o 
  -2   5  13       70.45       62.38      7.32 o 
  -1   5  13        2.84        4.01      4.48 o 
   0   5  13      102.33       92.82      5.59 o 
   1   5  13       51.92       58.00      5.14 o 
   2   5  13       17.09       16.20      4.21 o 
   3   5  13        2.97        3.75      3.81 o 
   4   5  13       46.31       31.51      5.25 o 
  -8   6  13       10.17       10.61      5.17 o 
  -7   6  13       75.89       60.73      6.56 o 
  -6   6  13       10.94       16.99      4.06 o 
  -5   6  13      328.52      327.53      9.14 o 
  -4   6  13        0.66       -2.89      2.89 o 
  -3   6  13       75.35       57.64      7.07 o 
  -2   6  13        1.49       -1.63      3.11 o 
  -1   6  13       33.81       34.58      5.26 o 
   0   6  13       31.75       26.96      5.42 o 
   1   6  13      191.32      180.44      7.40 o 
   2   6  13        1.68        5.62      3.72 o 
   3   6  13        8.35        5.26      4.18 o 
  -8   7  13        8.86       -1.97      4.67 o 
  -7   7  13        4.75        7.14      4.14 o 
  -6   7  13      160.96      148.35      8.95 o 
  -5   7  13       12.21       14.36      4.73 o 
  -4   7  13        9.13        1.28      4.07 o 
  -3   7  13       23.45       22.33      4.10 o 
  -2   7  13      415.15      434.07     11.93 o 
  -1   7  13      205.81      229.43      9.49 o 
   0   7  13        0.43        4.06      4.29 o 
   1   7  13        0.06        4.42      3.53 o 
   2   7  13       22.07       21.66      4.47 o 
   3   7  13        5.35        0.59      4.62 o 
  -7   8  13       15.48       18.99      4.84 o 
  -6   8  13        5.31        5.31      3.87 o 
  -5   8  13       99.54       82.29     10.55 o 
  -4   8  13       61.25       71.60      6.47 o 
  -3   8  13      190.71      203.71     13.50 o 
  -2   8  13       32.66       45.70      4.84 o 
  -1   8  13       24.42       28.13      5.43 o 
   0   8  13      126.86      133.82     13.67 o 
   1   8  13       85.77       67.52      6.67 o 
   2   8  13        5.14        6.30      4.38 o 
  -6   9  13       99.27       90.43      6.57 o 
  -5   9  13       13.49       12.31      5.14 o 
  -4   9  13        5.28        3.27      4.52 o 
  -3   9  13      110.38       96.59      8.77 o 
  -2   9  13       66.80       69.28      6.53 o 
  -1   9  13       51.08       44.60      5.85 o 
   0   9  13        2.31        3.29      4.42 o 
   1   9  13        0.01       -0.12      4.65 o 
   2   9  13       19.26       19.91      5.54 o 
  -6  10  13       18.85       15.52      4.89 o 
  -5  10  13        3.73       -3.40      4.44 o 
  -4  10  13      102.20      100.24      7.78 o 
  -3  10  13      115.78      120.16      7.98 o 
  -2  10  13       10.78        5.33      4.48 o 
  -1  10  13       10.06       14.13      4.79 o 
   0  10  13       36.00       33.12      5.68 o 
   1  10  13       70.25       77.34      9.83 o 
  -4  11  13        4.67       15.16      6.27 o 
  -3  11  13       44.52       55.07      6.57 o 
  -2  11  13       12.71       13.45      5.18 o 
  -1  11  13       11.87       10.76      5.06 o 
   0  11  13       14.22       16.08     11.10 o 
  -8   0  14       16.99        5.74      6.84 o 
  -6   0  14      135.16      149.73      9.51 o 
  -4   0  14      289.10      269.40     16.86 o 
  -2   0  14      291.14      318.40     12.28 o 
   0   0  14      704.44      773.77     27.17 o 
   2   0  14       34.88       44.01      7.24 o 
   4   0  14       50.93       48.94      9.65 o 
  -8   1  14        1.79       -3.63      3.63 o 
  -7   1  14      135.68      117.81      6.46 o 
  -6   1  14       51.21       27.83      4.11 o 
  -5   1  14        0.10        2.27      3.06 o 
  -4   1  14       80.23      101.73      6.47 o 
  -3   1  14      308.30      310.45     10.87 o 
  -2   1  14        1.94        5.58      3.89 o 
  -1   1  14       78.44       78.29      6.78 o 
   0   1  14        1.52        8.23      3.63 o 
   1   1  14       65.39       64.51      5.42 o 
   2   1  14        0.92       -1.36      3.48 o 
   3   1  14       56.24       55.25      6.54 o 
   4   1  14        5.42       11.42      4.70 o 
  -8   2  14       28.16       19.30      5.19 o 
  -7   2  14       22.26       23.94      4.42 o 
  -6   2  14      155.34      156.62      6.85 o 
  -5   2  14       37.10       28.10      3.93 o 
  -4   2  14       68.04       72.88      4.99 o 
  -3   2  14        9.44        0.86      3.80 o 
  -2   2  14       68.84       78.75      7.92 o 
  -1   2  14      153.43      204.16      9.07 o 
   0   2  14      245.68      249.42     11.87 o 
   1   2  14       12.01       15.58      4.77 o 
   2   2  14       11.75       12.45      3.96 o 
   3   2  14        1.09       -0.36      3.75 o 
  -8   3  14        9.83       -3.37      4.35 o 
  -7   3  14      311.20      291.78     10.79 o 
  -6   3  14       21.55        4.17      5.84 o 
  -5   3  14       56.16       61.07      4.86 o 
  -4   3  14       33.89       39.86      4.19 o 
  -3   3  14      280.61      270.22      9.50 o 
  -2   3  14        4.06        9.51      4.27 o 
  -1   3  14       35.99       36.02      4.37 o 
   0   3  14       51.89       48.92      4.78 o 
   1   3  14       84.16      111.60      9.77 o 
   2   3  14        8.72       12.31      4.13 o 
   3   3  14        8.34        8.45      4.22 o 
  -8   4  14       15.60       20.33      5.67 o 
  -7   4  14       16.20       13.42      5.48 o 
  -6   4  14      147.92      144.85      8.06 o 
  -5   4  14        7.63       10.64      3.55 o 
  -4   4  14        4.01        0.34      3.14 o 
  -3   4  14       36.60       30.13      5.04 o 
  -2   4  14        1.34       -0.80      3.79 o 
  -1   4  14        2.57        3.82      4.16 o 
   0   4  14       36.04       23.09      4.31 o 
   1   4  14       65.32       73.46      5.69 o 
   2   4  14       29.44       18.61      4.39 o 
   3   4  14        9.59        3.25      4.83 o 
  -8   5  14       40.99       67.99      7.05 o 
  -7   5  14      229.91      285.92     17.21 o 
  -6   5  14        1.65        1.67      4.23 o 
  -5   5  14       31.28       31.42      6.38 o 
  -4   5  14       18.97       15.84      3.67 o 
  -3   5  14      127.93      139.45      6.61 o 
  -2   5  14       16.23        5.04      5.73 o 
  -1   5  14        6.45        1.53      5.86 o 
   0   5  14        2.85        2.53      4.24 o 
   1   5  14      175.52      182.99      7.82 o 
   2   5  14        7.70       12.31      4.18 o 
   3   5  14       14.98       13.36      4.55 o 
  -7   6  14        0.61        1.34      4.82 o 
  -6   6  14      262.63      283.54      9.19 o 
  -5   6  14        0.80        0.45      4.01 o 
  -4   6  14       32.79       38.07      7.78 o 
  -3   6  14        7.00       -1.48      3.37 o 
  -2   6  14       83.95       87.14      7.96 o 
  -1   6  14       15.83       14.57      4.72 o 
   0   6  14       62.69       46.01      7.15 o 
   1   6  14       14.60       15.44      4.23 o 
   2   6  14        2.06       -2.60      3.74 o 
  -7   7  14       57.32       65.04      7.12 o 
  -6   7  14       72.86       68.62      6.92 o 
  -5   7  14       12.70       24.38      5.08 o 
  -4   7  14       44.22       63.00      6.36 o 
  -3   7  14       95.86      112.07      8.85 o 
  -2   7  14      107.65      121.30     10.54 o 
  -1   7  14       38.29       16.45      5.18 o 
   0   7  14      123.18      142.06      8.53 o 
   1   7  14       16.63       12.85      9.05 o 
   2   7  14        0.11       -3.76      3.76 o 
  -6   8  14      134.87      153.07      9.22 o 
  -5   8  14       21.50       16.94      5.20 o 
  -4   8  14       81.13       91.72      7.29 o 
  -3   8  14       10.46       13.13      4.95 o 
  -2   8  14       49.14       55.40      6.25 o 
  -1   8  14       47.56       54.99      6.55 o 
   0   8  14       85.24      104.42      7.86 o 
   1   8  14        0.31        5.14      5.90 o 
  -5   9  14        0.01       -0.76      4.72 o 
  -4   9  14       53.82       60.72      6.53 o 
  -3   9  14       20.03       26.56     13.28 o 
  -2   9  14       38.38       40.60      7.26 o 
  -1   9  14       18.64       14.00      7.15 o 
   0   9  14        7.09        4.39      7.23 o 
   1   9  14       35.59       31.29      6.05 o 
  -4  10  14       58.40       64.43      7.02 o 
  -3  10  14        0.76        4.56      4.88 o 
  -2  10  14        0.07       -1.79      4.52 o 
  -1  10  14       69.47       99.89     11.40 o 
  -7   0  15      137.03      127.45      9.54 o 
  -5   0  15       30.06       17.08      8.61 o 
  -3   0  15       94.01       93.83     12.10 o 
  -1   0  15      174.27      147.00      9.83 o 
   1   0  15        7.69        3.46      5.35 o 
   3   0  15       19.26        6.24      6.70 o 
  -8   1  15       95.26       86.57      7.37 o 
  -7   1  15        0.01       -3.56      3.56 o 
  -6   1  15        0.63       -0.87      3.33 o 
  -5   1  15        3.62        5.52      4.00 o 
  -4   1  15      362.43      364.62     14.48 o 
  -3   1  15       22.01       17.85      4.53 o 
  -2   1  15        7.04       -2.31      4.25 o 
  -1   1  15       21.16        9.53      4.76 o 
   0   1  15      298.54      335.13     11.09 o 
   1   1  15       44.55       41.14      5.03 o 
   2   1  15       22.99       19.96      6.41 o 
   3   1  15        0.81        0.38      4.21 o 
  -8   2  15       10.00        8.39      5.19 o 
  -7   2  15      194.70      172.37      7.67 o 
  -6   2  15        0.38       -2.00      3.29 o 
  -5   2  15        4.20        1.56      4.53 o 
  -4   2  15        1.27       -2.07      4.61 o 
  -3   2  15       80.42       83.00      8.54 o 
  -2   2  15        7.73       -0.44      5.11 o 
  -1   2  15      221.50      232.37      8.25 o 
   0   2  15        4.54        4.52      3.97 o 
   1   2  15       44.92       46.07      5.26 o 
   2   2  15        7.33       12.27      4.30 o 
   3   2  15       25.66       17.80      4.77 o 
  -8   3  15       48.66       37.06      6.22 o 
  -7   3  15        0.63        1.72      4.54 o 
  -6   3  15       54.41       58.98      6.27 o 
  -5   3  15        0.03        3.00      3.87 o 
  -4   3  15       28.27       39.32      8.52 o 
  -3   3  15        4.76        9.93      6.20 o 
  -2   3  15       21.94        2.92      4.35 o 
  -1   3  15        0.15        1.51      4.24 o 
   0   3  15       82.64       63.63      5.64 o 
   1   3  15       32.51       34.91      4.89 o 
   2   3  15        0.11        1.34      3.85 o 
  -7   4  15       97.81      121.91      8.20 o 
  -6   4  15       18.69       16.54      6.35 o 
  -5   4  15       45.06       60.24      6.14 o 
  -4   4  15        2.00       -3.60      3.60 o 
  -3   4  15       46.37       53.04      6.00 o 
  -2   4  15       14.21        7.44      4.51 o 
  -1   4  15      109.11      112.12      7.66 o 
   0   4  15        9.51        6.80      3.88 o 
   1   4  15       17.21       26.37      4.64 o 
   2   4  15        3.41       -2.23      3.84 o 
  -7   5  15        0.45        3.33      4.81 o 
  -6   5  15      123.11      137.97     10.55 o 
  -5   5  15        0.34        3.00      4.22 o 
  -4   5  15       16.32       12.77      3.88 o 
  -3   5  15        9.60       14.76      4.92 o 
  -2   5  15        5.30       -4.40      4.76 o 
  -1   5  15        0.29        3.16      4.55 o 
   0   5  15       57.82       51.10      8.49 o 
   1   5  15       22.48       18.64      4.54 o 
   2   5  15       28.35       19.37      4.69 o 
  -7   6  15      104.47      125.05      8.56 o 
  -6   6  15       51.20       52.80      8.09 o 
  -5   6  15        8.29        3.64      4.28 o 
  -4   6  15        0.58       -1.28      6.37 o 
  -3   6  15       39.28       44.51      7.63 o 
  -2   6  15       58.89       45.05      6.15 o 
  -1   6  15       63.14       65.09      6.91 o 
   0   6  15        4.83       10.49      5.05 o 
   1   6  15        1.05        0.74      3.89 o 
  -6   7  15       38.52       49.29      6.56 o 
  -5   7  15       25.47       29.70      5.69 o 
  -4   7  15       64.48       63.21      6.56 o 
  -3   7  15        0.07       10.43      6.13 o 
  -2   7  15       19.20       16.18      7.14 o 
  -1   7  15       86.77       98.70      8.11 o 
   0   7  15       56.50       64.22      7.09 o 
   1   7  15        7.99        1.19      5.20 o 
  -5   8  15        8.72        1.09      4.53 o 
  -4   8  15        1.10       -4.37      4.40 o 
  -3   8  15        8.79       11.88     13.26 o 
  -2   8  15       24.36       17.62      6.55 o 
  -1   8  15       95.76       89.84      7.79 o 
   0   8  15       20.78        6.56      5.28 o 
  -4   9  15       84.76      107.59      8.08 o 
  -3   9  15       27.16       40.68      8.03 o 
  -2   9  15       20.78       12.78      6.43 o 
  -1   9  15        9.33        6.27      6.20 o 
  -6   0  16       29.23       14.33      8.74 o 
  -4   0  16      161.53      154.86     15.33 o 
  -2   0  16       15.78        5.16      5.73 o 
   0   0  16       22.49       26.27      7.97 o 
  -7   1  16       38.82       56.79      6.61 o 
  -6   1  16       20.27       12.26      4.95 o 
  -5   1  16      229.59      219.40     19.92 o 
  -4   1  16        0.66        1.31      8.76 o 
  -3   1  16       11.78       25.28      6.63 o 
  -2   1  16        4.60       -0.63      4.22 o 
  -1   1  16      202.19      225.18     10.55 o 
   0   1  16       15.14       14.05      5.52 o 
   1   1  16        1.94        5.33      4.20 o 
  -7   2  16        0.09        0.07      4.05 o 
  -6   2  16        6.19        1.57      7.15 o 
  -5   2  16        2.39        6.81      5.79 o 
  -4   2  16       71.63       94.49     12.91 o 
  -3   2  16        1.74       -3.97      3.97 o 
  -2   2  16       77.21       43.33     12.18 o 
  -1   2  16        4.78        4.66      4.74 o 
   0   2  16       30.49       39.26     10.32 o 
   1   2  16        0.01        5.36      4.21 o 
  -7   3  16        8.94        8.93      5.05 o 
  -6   3  16       54.47       53.87      6.34 o 
  -5   3  16       73.51       84.51     12.73 o 
  -4   3  16        9.63       10.23      5.73 o 
  -3   3  16        0.44       -4.88      4.88 o 
  -2   3  16       11.23       -0.33      4.45 o 
  -1   3  16      114.38      109.78      7.88 o 
   0   3  16        4.72        8.73      4.30 o 
   1   3  16        1.17       -3.27      4.06 o 
  -6   4  16        8.64       16.64      6.67 o 
  -5   4  16        0.60        7.77      5.56 o 
  -4   4  16       80.97      101.42      7.41 o 
  -3   4  16        2.48        1.99      4.69 o 
  -2   4  16       46.97       41.95      6.19 o 
  -1   4  16        0.28        2.12      4.65 o 
   0   4  16       95.85      115.11      9.80 o 
   1   4  16        0.38        3.55      4.15 o 
  -6   5  16       12.77        7.72      6.22 o 
  -5   5  16       18.25       21.37      6.59 o 
  -4   5  16        0.01       -3.92      3.92 o 
  -3   5  16        0.37        0.65      4.53 o 
  -2   5  16        7.99        2.86      4.94 o 
  -1   5  16       37.23       45.27      6.33 o 
   0   5  16        9.22       12.60      5.45 o 
  -5   6  16        5.66       15.35      5.15 o 
  -4   6  16       28.11       27.99      9.76 o 
  -3   6  16        7.63        6.64      4.69 o 
  -2   6  16       55.57       57.69      8.06 o 
  -1   6  16       40.39       37.53      6.33 o 
   0   6  16        4.20        0.29      4.94 o 
  -4   7  16        6.17       -5.35      5.35 o 
  -3   7  16        0.07       -0.49      5.45 o 
  -2   7  16       15.24       18.98      5.77 o 
  -1   7  16       56.35       53.99      7.68 o 
  -5   0  17      323.07      347.33     22.45 o 
  -3   0  17        1.08       -3.76      7.99 o 
  -1   0  17       48.24       51.44      7.94 o 
  -6   1  17       66.25       31.63      7.48 o 
  -5   1  17        6.31       12.71      9.74 o 
  -4   1  17       22.99       31.21      7.40 o 
  -3   1  17        8.08        0.57      5.44 o 
  -2   1  17       21.72       17.30      5.25 o 
  -1   1  17        0.16        6.23      6.70 o 
   0   1  17        1.69       -2.12      4.08 o 
  -6   2  17        2.06        8.74      6.23 o 
  -5   2  17      124.29      132.23     10.76 o 
  -4   2  17        0.02       -5.24      5.39 o 
  -3   2  17       17.03        0.34     17.65 o 
  -2   2  17        7.06        0.48      4.42 o 
  -1   2  17       34.46       45.78      6.81 o 
   0   2  17       27.56       38.07      5.50 o 
  -5   3  17        5.93        5.97      6.15 o 
  -4   3  17       22.23       21.00      6.79 o 
  -3   3  17        2.10       -1.78      4.35 o 
  -2   3  17      105.05       97.57      9.58 o 
  -1   3  17        0.55        2.19      7.41 o 
  -5   4  17       42.04       21.74      6.99 o 
  -4   4  17        0.33        0.61      5.56 o 
  -3   4  17        2.24       -3.80      4.77 o 
  -2   4  17        1.05        0.27      6.32 o 
  -1   4  17       30.79       22.10      5.84 o 
  -4   5  17        8.59        8.04      5.15 o 
  -3   5  17        9.80       12.87      5.53 o 
  -2   5  17       64.00       74.59      7.62 o 
                                                 
